# Supplementary material for: Acylation modification mediated post-translational modifications learning signature reveals ZDHHC18 promotes progression of lung adenocarcinoma by attenuating immunocyte activation
Source: Front Immunol. 2026 Apr 7;17:1802631. doi: 10.3389/fimmu.2026.1802631 (PMC13095696; doi:10.3389/fimmu.2026.1802631)
Supplement: Supplementary file 9 [file Table2.xlsx]

## Sheet: dihydroxyisobutyrylation
Supplementary table 1. The acylation modification related genes used in this study
EP300
HDAC2
HDAC3
KAT5
ENO1
PGK1
ALDOA
SFTA3

## Sheet: Acetylation
HAT1
AADAT
KYAT3
GOT2
KAT5
KAT6A
KAT6B
KAT7
KAT8
ELP3
GTF3C4
KAT14
EP300
PAG1
EIF6
KAT2B
SRC
FGR
NCOA3
ACAT1
BRD4
BRD3
PBRM1
HDAC1
HDAC2
HDAC3
HDAC4
HDAC5
HDAC6
HDAC7
HDAC8
HDAC9
HDAC10
HDAC11
SIRT1
SIRT2
SIRT3
SIRT4
SIRT5
SIRT6
SIRT7

## Sheet: crotonylation
CDYL
MLLT3
EP300
GCDH
ECHS1
KAT5
MLLT1
MCCC2
YEATS2
HDAC3
HDAC2
MCCC1
H3C1
H4C3
H4C11
H4C1
H4C16
H4C2
H4C8
H4C9
H4C12
H4C5
H3C14
H4C4
H4C13
H4C14
H4C6
H3C13
H3C15
H4C15
AUH
H3-3A
H3-3B
H3C2
H3C4
H3C11
H3C12
H3C10
H3C3
H3C6
H3C7
H3C8
H2BC11
H2AC4
H2AC8
EHHADH
ACADM
MAPRE1
ACADS
ACOT13
DPF2
HDAC1
SIRT1
HADHA
H1-2
H2BC21
H2AC20
H2BC9
H2AC11
H2BC14
H2AC25
H2BC13
H2BC15
H2BC3
H2BC4
H2AC1
H2AC13
H2AC6
H2AC7
H2BC1
H2BC5
H2AC12
H2AC14
H2AC16
H2BC10
H2BC12
H2BC17
H2BC18
H2BC26
H2BC6
H2AC15
H2AC17
H2AC21
H2BC8
H2BC7
H2AC18
H2BC12L
H2AC19
H2BC20P
H2BC19P
ACADVL
ACAD8
ACSF3
HDAC8
LINC01672
BRD3
H3-4
YEATS4
SIRT2
ACADSB

## Sheet: malonylation
MLYCD
MCAT
FASN
ACACB
ACACA
ACSF3
CPT1A
ELOVL4
ELOVL6
CPT2
ELOVL7
ELOVL5
ELOVL3
CPT1B
ELOVL1
OXSM
PRKAA2
ELOVL2
SIRT5
PRKAB1
SLC35G5
ARAF
SLC35G6
CROT
ALDH6A1
PPARA
SLC35G3
NUDT7
NUDT19
NUDT8
SLC35G4
PPARGC1A
CES1
ECHDC1
PRKAA1
CRAT
INS
MCEE
CPT1C
LEP
CHKB-CPT1B
NDUFAB1
ACOT13
LINC01672
MMUT
UCP3
COMT
ADIPOQ
PDP1
ADRB3
PRKAB2
OSGIN1
ACOT8
PCCB
PCCA

## Sheet: succinylation
OXCT1
SUCLA2
SUCLG2
SUCLG1
OGDH
OXCT2
DLST
ACOT4
ALAS2
DLD
MMUT
KAT2A
OGDHL
SIRT5
ALAS1
SUGCT
YEATS4
ACOT8
GAPDH
DHTKD1
RYR1
ASPH
MHS6
ACLY
NUDT7
NUDT19
NUDT8
ALB
ADSL
HADHB
ACAA2
ACAA1
SIRT7
ACAT1
ADIPOQ
SHMT2
H3C1
H3C2
H3C4
H3C11
H3C12
H3C10
H3C3
H3C6
H3C7
H3C8
H3-3A
H3-3B
H3C14
H3C13
H3C15
SUCLG2P2
SUCLG2P4
CTSG
SOD1
PAICS
CMA1
DLAT
NME4
H3-4
CPT1A
SLC25A38

## Sheet: β-hydroxybutyrylation
ECHS1
HADHA
EHHADH
H3-3A
H2BC21
H3-3B
H3C1
H2AC20
H4C3
H1-3
H2BC11
H2BC9
H4C11
H2AC11
H2BC14
H3C2
H4C1
H4C16
H4C2
H4C8
H4C9
H2AC25
H2BC13
H2BC15
H2BC3
H2BC4
H3C4
H4C12
H4C5
H2AC1
H2AC13
H2AC4
H2AC6
H2AC7
H2BC5
H3C11
H3C12
H3C14
H4C4
H2AC12
H2AC14
H2AC16
H2BC10
H2BC12
H2BC17
H2BC18
H2BC26
H2BC6
H3C10
H3C3
H3C6
H3C7
H3C8
H4C13
H2AC15
H2AC17
H2AC21
H2AC8
H2BC8
H4C14
H4C6
H2BC7
H3C13
H3C15
H2AC18
H4C15
H2BC12L
H2AC19
H2BC20P
H2BC19P

## Sheet: benzoylation
GLYAT
MEP1B
SOD1
CAT
PADI4
TYMS
DHFR
GGT1
FPGS
MEP1A
SLC19A1
ALB
TP53
LINC01672
PRKCA
PRKCB
SOD2
ABCB1
PRKCD
PTGS2
TNF
ESR1
PRKCG
PRKCQ
PRKCZ
PRKCE
PRKCI
GPX4
GPX1
SOD3
GPX7
GPX2
GPX3
AZIN2
GPX8
GPX5
GPX6
UGT1A1
OXA1L
PTGS1
SYNE1
BRCA1
CXCL8
ABCC1
UGT1A6
CYP1A1
CXCR4
UGT2B7
ABCB11
TF
F10
MDM2
BCL2L1
GUSB
CYP2D6
BCL2
ABCG2
ACSS2
ABCC4
CDKN1A
CASP9
GADD45A
EGF
ACSM2B
ODC1
CASP8
MLH1
BCR
CYP2C9
SLC17A5
DNAH8
MAPT
SLC22A8
PTPN1
AR
CYP3A4
ABCC3
CYP2C8
SLC46A1
FOLR1
HPD
EGFR
ABCC2
SLCO1B3
ACSM1
ACSM2A
COX5A
PPARG
IMPDH2
PGR
FN3KRP
SCT
UGT1A9
UGT1A4
UGT1A10
UGT1A7
UGT1A3
UGT1A8
FGFR1
MET
CDKN2A
MTAP
ERCC1
SLC22A6
HSD17B10
UGT1A5
HADHB
ACAA1
TUBB
FGFR2
IGF1R
MGMT
MTHFR
CYP3A5
ATIC
SLCO1B1
APP
ADA
KRAS
DHFR2
IL10
KYNU
CDK2
CACNA1C
CACNA1D
BRAF
ALK
MAT2A
PRMT5
PYGM
P2RX7
NOS2
PLK1
DKK1
VDR
UGT2B15
UGT2B4
TGFB1
CRP

## Sheet: myristoylation
MARCKS
NMT1
NMT2
MOGAT2
CEL
LIPG
PLB1
LIPE
MOGAT1
MOGAT3
LPL
PNLIP
DGAT1
LIPC
PNPLA2
DGAT2
LIPF
PNPLA3
PNLIPRP1
PNLIPRP2
PNPLA4
PNLIPRP3
APOA1
APOE
CES1
APOA5
LIPA
CD36
MTTP
CPT2
MGLL
P4HB
APOC2
GPAT3
PLIN4
SLC27A1
CETP
APOA4
CPT1A
APOB
APOC3
CPT1B
MARCKSL1
PRKCA
RCVRN
ACOT8
UNC119
UNC119B
PRKCD
PRKCB
PRKCE
BASP1
ABL1
PLD2
PLD1
PLA2G6
PRKCG
ARF1
HADHB
PRKCZ
PLCD3
LPCAT1
PLSCR3
PLSCR1
ATP8A1
PLSCR4
PLSCR2
PLSCR5
ACAA2
DGKB
SGMS1
SGMS2
PRKD1
PLA2G10
CHPT1
PCYT1A
PITPNM1
PEBP1
HTT
PLCD1
ARL3
NCS1
PLA2G4A
PLA2G4B
PLTP
ATP11A
PLD3
ATP10A
ATP11B
ATP8B1
ATP8A2
ATP8B3
CEPT1
PLD4
ATP10D
ATP8B2
ATP11C
ATP9A
ATP10B
ATP8B4
PEBP4
PLA2G1B
ROCK1
PLA2G2D
PLA2G5
PLA2G3
PLA2G2E
PLA2G2F
PEMT
ARF6
RHO
DGKZ
RASGRP2
ARHGEF2
DGKQ
DGKD
AGK
PLA2G12B
ACAA1
AKT1
PLCG1
PAK2
DGKG
PPM1A
PLCB1
DGKA
PTDSS1
ACOT13
BAAT
PRKCI
PRKCQ
MARCKSP1
NPHP3
PLA2G2A
SIRT6
PRKCH
PLA2G4C
RAF1
LCAT
DGKI
GAP43
CYB5A
PISD
HCK
LPCAT2
RASSF1
AKAP13
KRIT1
SCARB1
NCALD
PLCG2
PLCB3
ARFGAP1
TRPC6
LPCAT3
CYS1
SRC
RASGRP1
LRAT
CIB1
BRAF
CIT
ABCB4
DGKE
TRPC3
ARAF
PLCB2
PLCB4
PRKD2
ROCK2
PLCE1
PRKD3
BDH1
CHKA
MYO9B
PLEKHM1
CDC42BPA
CDC42BPB
DAGLA
PNPLA6
UNC13B
VAV3
CDIPT
CDS1
PLCH1
VAV2
KSR1
PCYT1B
PLCD4
PLPP1
PLPP2
RAPGEF2
ARHGAP29
PITPNA
PITPNM3
PLA2G12A
PLCZ1
PLPP3
SCGB1A1
UNC13A
CDS2
DGKH
PCTP
PITPNB
PLA2G4F
PLCH2
GAL3ST1
PLA2G4D
RASGRP4
ARHGAP45
ARHGEF28
CDC42BPG
DAGLB
PGS1
PLA2G4E
TNS2
TRPC7
DGKK
GMIP
KSR2
PITPNM2
STAC3
DEF8
PLEKHM3
PLD6
UNC13C
AWAT2
DGAT2L6
PLA2G2C
AWAT1
HPCA
LNPK
CDK5
STK16
LYPLA1
LYPLA2
SCP2
SELENOI
SERINC1
ABHD4
PPM1B
ZYG11B
ZER1
CLC
PLA2G15
CHP1
NAPEPLD
OLAH
SOAT1
SOAT2
NCEH1
PRKACA
ACAD8
SLC27A5
HSD3B7
RASSF5
CHMP6
SLC10A1
RP2
LCK
CALM1
CHN1
PPIG
SLC10A2
TICAM2
VAV1
RASGRP3
BORCS5
SLCO1B1
ABCB11
ABCC3
SLCO1B3
FABP6
SLCO4A1
SLCO1A2
UGT1A1
CYP3A4
GUSB
CYP1A2
RACGAP1
UGT1A9
UGT1A4
UGT2B15
UGT2B7
CHN2
UGT1A10
UGT1A6
UGT2B17
UGT1A7
UGT2B10
UGT2B4
MYO9A
UGT2A3
UGT2B11
UGT2B28
PDZD8
UGT1A3
UGT1A8
STAC
STAC2
SNTG1
UGT1A5
UGT2A1
PLEKHM1P1
SCIN
NPC1
PIK3R4
NRGN
GUCA1A
CDK5R1
PLEK
CALM2
CALM3
KCNIP1
VSNL1
ANXA13
FMNL1
SIRT2
HSPG2
AKT2
TUSC2
MACIR
ACADL
LANCL2
TRMO
ACOT11
THEM4
ZZEF1
SCYL3
CAMK2G
GRK1
AKT3
FYN
GNAI1
EGF
SMPD3
SMPD4
INPPL1
VIM
AIFM2
AKAP12
EPHX2
GCKR
PIK3C2A
ATRX
PRKG2
MAPK1
DEGS1
GORASP2
DUSP22
TLR4
GUCA1B
MFGE8
JMJD6
PLA1A
TRIP10
CPNE1
CXCL16
ANXA9
FNBP1
CAVIN2
CPNE6
FNBP1L
PTDSS2
CAVIN3
SERINC5
SERINC4
S100B
PRKACB
CDK5R2
DYM
GSN
PSMC1
SHOC2
CASP3
CDKN2A
CYB5R3
LYN
RAC1
PSKH1
EEF2
GRP
CDC42
PLEKHN1
NTS
FMNL2
FMNL3
HPCAL1
CD4
MEAK7
RNF125
CCL2
GREB1L
PRKCSH
ARL2
GLTPD2
RACK1
NKD2
TIAM1
SPTLC3
ACADM
ACOX3
ABL2
LPAR4
ERVK-6
CAV1
CDK2
INS
MME
PRKAB1
GUCA2A
VCL
GUCY2D
MSRA
ACTB
C22orf42
NEURL1
DUSP15
ACOX1
MECR
PECR
MIR7-3HG
CEP290
IL32
NOS3

## Sheet: lactylation
EP300
H4C14
H3-3A
H2AZ1
H2BC21
H3-3B
H3C1
H4C3
H2BC11
H2BC9
H4C11
H2BC14
H3C2
H4C1
H4C16
H4C2
H4C8
H4C9
H2BC13
H2BC15
H2BC3
H2BC4
H3C4
H4C12
H4C5
H2BC1
H2BC5
H3C11
H3C12
H3C14
H4C4
H2BC10
H2BC12
H2BC17
H2BC18
H2BC26
H2BC6
H3C10
H3C3
H3C6
H3C7
H3C8
H4C13
H2BC8
H4C6
H2BC7
H3C13
H3C15
H4C15
H2BC12L
CERNA3
LINC01672
YTHDF2
TRA-TGC7-1
TRA-TGC5-1
HMGB1
GCKR
METTL3
RMRP
CYTOR
H2AC20
H2AC11
H2AC25
H2AC1
H2AC13
H2AC4
H2AC6
H2AC7
H2AC12
H2AC14
H2AC16
H2AC15
H2AC17
H2AC21
H2AC8
H2AC18
H2AC19
H2BC20P
H2BC19P
BDNF-AS
PCSK9
F2
MIF
FOXP3
SST
CNMD
DLEU2
MIR208B
MIR125A
MIR133B
CHKB-CPT1B
SOD2-OT1

## Sheet: glutarylation
GCDH
SYCE2
SUGCT
KLF1
LOC117125594
DHTKD1
HMGCR
ETFA
KAT2A
HMGCL
SIRT5
ETFB
CPS1
ACOT4
SIRT7
ACADM
ACADS
ACADVL
ACY1
SLC13A3
IVD
OGDH
HADHA
DLST
ACOT8
GRIN2B
HADH
PAH
PC
SLC19A3
SLC22A5
SLC25A13
BTD
ETFDH
ACAD8
BCKDHA
D2HGDH
MMACHC
MMADHC
L2HGDH
LMBRD1
MMAA
RENBP
PIPOX
AASDH
ACBD4
MROH6
DAO
LOC644203
ENSG00000257415
ACOT13
DLD
OGDHL
ADPRH
CERNA3
H4C3
H4C11
H4C1
H4C16
H4C2
H4C8
H4C9
H4C12
H4C5
H4C4
H4C13
H4C14
H4C6
H4C15
ACOX1
CGA
TAT
CALY
MPLKIP
TAAR9
OR8U3
XDH
AUH
PAFAH2
LDLR

[truncated: 2 more sheets: prenylation, palmitoylation]
