# Supplementary material for: Acylation modification mediated post-translational modifications learning signature reveals ZDHHC18 promotes progression of lung adenocarcinoma by attenuating immunocyte activation
Source: Front Immunol. 2026 Apr 7;17:1802631. doi: 10.3389/fimmu.2026.1802631 (PMC13095696; doi:10.3389/fimmu.2026.1802631)
Supplement: Supplementary file 10 [file Table3.xlsx]

## Sheet: Sheet1
Supplementary table 2. Primers used for in this study
Primers used for Real-time qPCR
Name	Sequence
ZDHHC18 forward	5’-CTGACTTCGAGGGCGGATTC-3’
ZDHHC18 reverse	5’-TCTTTGACTCCCAAATGCTGATG-3’
GAPDH forward	5’-TTCAATGGCACAGTCAAGGC-3’
GAPDH reverse	5’-TCACCCCATTTGATGTTAGCG-3’
si(sh)RNA
sh-ZDHHC18	5’-CCAUCAAGAUGUUCAAGUACU-3’
