# Supplementary material for: Acylation modification mediated post-translational modifications learning signature reveals ZDHHC18 promotes progression of lung adenocarcinoma by attenuating immunocyte activation
Source: Front Immunol. 2026 Apr 7;17:1802631. doi: 10.3389/fimmu.2026.1802631 (PMC13095696; doi:10.3389/fimmu.2026.1802631)
Supplement: Supplementary file 11 [file Table4.xlsx]

## Sheet: Sheet1
Supplementary Table 3 Summary of flow cytometric markers for immune cells.
Cell type	Markers
CD4 T cell	CD45+ CD3+ CD4+
Th1 cell	CD45+ CD3+ CD4+ IFN-γ+
Th2 cell	CD45+ CD3+ CD4+ IL-4+
Th17 cell	CD45+ CD3+ CD4+ IL-17+
CD8 T cell	CD45+ CD3+ CD8a+
B cell	CD45+ CD19+ B220+
NK cell	CD45+ CD3- NK1.1+
Mφ	CD45+ CD11b+ F4/80+
	Mφ1: CD45+ CD11b+ F4/80+ CD11C+ CD206-
	Mφ2: CD45+ CD11b+ F4/80+ CD11C- CD206+
DC	DC1: CD45+ CD11b- CD8a+
	DC2: CD45+ CD11b+ CD8a-
Treg	CD45+ CD3+ CD4+ CD25+ Foxp3+
MDSC	M-MDSC: CD45+ CD11b+ Ly6G- Ly6C+
	PMN-MDSC: CD45+ CD11b+ Ly6G+ Ly6C-
