# Supplementary material for: Acylation modification mediated post-translational modifications learning signature reveals ZDHHC18 promotes progression of lung adenocarcinoma by attenuating immunocyte activation
Source: Front Immunol. 2026 Apr 7;17:1802631. doi: 10.3389/fimmu.2026.1802631 (PMC13095696; doi:10.3389/fimmu.2026.1802631)
Supplement: Supplementary file 12 [file Table5.xlsx]

## Sheet: Sheet1
Supplementary table 4. DEGs between subtypes
Gene	logFC	AveExpr	t	P.Value	adj.P.Val	B
CCNB2	-24.3852	24.6229	-15.2324	3.67e-42	1.43e-37	84.9602
PRR11	-12.3228	11.4615	-15.1988	5.12e-42	1.43e-37	84.6317
KIF4A	-17.5842	15.6007	-15.0935	1.45e-41	2.71e-37	83.6035
HJURP	-17.3772	14.8992	-15.0329	2.64e-41	3.7e-37	83.0129
BIRC5	-39.2605	35.7017	-14.9702	4.9e-41	5.49e-37	82.403
CDC20	-69.2987	61.436	-14.7944	2.77e-40	2.58e-36	80.6962
SGO1	-3.29401	3.00474	-14.6468	1.18e-39	9.43e-36	79.2673
PLK1	-15.3566	15.4377	-14.4972	5.09e-39	3.56e-35	77.8252
CDCA5	-23.2696	21.2554	-14.3791	1.61e-38	9.68e-35	76.6898
CDCA3	-7.97691	7.71721	-14.3718	1.73e-38	9.68e-35	76.619
PKMYT1	-6.87451	7.35873	-14.2896	3.85e-38	1.96e-34	75.8313
RRM2	-22.8069	20.9744	-14.213	8.09e-38	3.77e-34	75.0983
CCNA2	-24.9715	22.327	-14.1218	1.96e-37	8.42e-34	74.2268
KIF18B	-11.1679	10.2155	-14.0937	2.57e-37	1.03e-33	73.9588
MELK	-20.1726	18.1001	-14.0664	3.35e-37	1.25e-33	73.6983
GTSE1	-9.51477	9.62383	-13.9935	6.76e-37	2.36e-33	73.0047
SKA3	-8.49097	8.25538	-13.9522	1.01e-36	3.31e-33	72.6121
CKAP2L	-6.64008	6.15731	-13.9455	1.07e-36	3.34e-33	72.548
CENPA	-13.4632	11.4992	-13.9128	1.47e-36	4.33e-33	72.2381
TPX2	-68.2596	57.2163	-13.869	2.24e-36	6.28e-33	71.8223
CDCA8	-28.9945	28.8884	-13.7888	4.84e-36	1.29e-32	71.0636
KIF2C	-24.0484	21.1017	-13.7816	5.19e-36	1.32e-32	70.995
MTFR2	-5.27625	5.40761	-13.7658	6.04e-36	1.47e-32	70.8453
TACC3	-17.2685	22.7965	-13.5979	3.01e-35	7.01e-32	69.2625
NCAPH	-9.00527	8.34653	-13.5458	4.94e-35	1.11e-31	68.7726
CCNB1	-55.8838	58.2005	-13.5144	6.67e-35	1.44e-31	68.4775
ASF1B	-27.0442	33.5123	-13.5083	7.07e-35	1.46e-31	68.4205
CEP55	-25.558	24.9601	-13.4488	1.24e-34	2.49e-31	67.8629
CENPW	-26.6789	27.8491	-13.4089	1.82e-34	3.51e-31	67.489
CDC6	-15.9472	14.9647	-13.3753	2.5e-34	4.66e-31	67.1747
MYBL2	-80.4299	67.0474	-13.3248	4.03e-34	7.28e-31	66.7037
CENPI	-4.07744	4.33168	-13.2802	6.15e-34	1.08e-30	66.2872
TK1	-98.1832	113.653	-13.2632	7.23e-34	1.23e-30	66.1288
TTK	-9.29015	8.05407	-13.232	9.7e-34	1.54e-30	65.8389
KPNA2	-44.752	52.2108	-13.2301	9.88e-34	1.54e-30	65.8206
POLQ	-2.57632	2.4463	-13.1845	1.52e-33	2.3e-30	65.3972
KIF23	-10.2697	9.83563	-13.1116	3.01e-33	4.44e-30	64.7208
BUB1	-14.2295	13.7131	-13.1004	3.35e-33	4.81e-30	64.6163
TRAIP	-3.84292	5.60948	-13.0627	4.77e-33	6.68e-30	64.2674
DBF4	-7.18205	10.2631	-13.054	5.18e-33	7.07e-30	64.1867
RAD54L	-4.06455	3.97963	-13.0371	6.07e-33	8.09e-30	64.0305
ORC6	-5.17907	6.23392	-13.0307	6.45e-33	8.39e-30	63.9715
MAD2L1	-12.2144	11.9391	-12.9992	8.66e-33	1.1e-29	63.6806
RAD51	-7.17206	7.69663	-12.9706	1.13e-32	1.41e-29	63.4164
SPC25	-8.73377	9.1524	-12.9337	1.6e-32	1.94e-29	63.0765
NEK2	-17.8476	17.6386	-12.9311	1.64e-32	1.95e-29	63.0524
NUF2	-13.2213	12.9923	-12.8421	3.76e-32	4.38e-29	62.2332
CDC45	-13.6464	12.6243	-12.8179	4.71e-32	5.38e-29	62.0106
ASPM	-7.17232	7.11403	-12.8143	4.87e-32	5.45e-29	61.9776
TROAP	-11.7385	11.2232	-12.8039	5.37e-32	5.89e-29	61.8829
GAPDH	-1198.37	1758.88	-12.7452	9.26e-32	9.82e-29	61.3446
CIP2A	-7.75631	7.26977	-12.7447	9.3e-32	9.82e-29	61.3403
TOP2A	-72.2767	69.8547	-12.692	1.52e-31	1.57e-28	60.8572
NCAPG2	-12.8652	15.7045	-12.6673	1.91e-31	1.94e-28	60.6321
TUBA1C	-38.3879	63.3452	-12.6527	2.18e-31	2.18e-28	60.4992
KIF11	-17.1265	18.207	-12.6431	2.39e-31	2.34e-28	60.4116
FEN1	-35.0385	51.7791	-12.6382	2.5e-31	2.41e-28	60.3662
CIRBP	53.4012	108.057	12.6086	3.29e-31	3.12e-28	60.0964
ESPL1	-6.53407	6.18826	-12.5999	3.56e-31	3.32e-28	60.017
NCAPG	-11.7068	9.89502	-12.59	3.9e-31	3.58e-28	59.9268
BRCA1	-5.5457	6.49487	-12.584	4.13e-31	3.72e-28	59.8724
RACGAP1	-23.1449	27.2173	-12.5405	6.16e-31	5.48e-28	59.4769
EME1	-2.85405	3.32202	-12.5175	7.62e-31	6.66e-28	59.2679
CFAP221	6.76028	5.91819	12.4976	9.15e-31	7.76e-28	59.0872
DTL	-9.35117	11.7916	-12.4856	1.02e-30	8.54e-28	58.9783
HASPIN	-2.76934	3.06483	-12.4813	1.06e-30	8.76e-28	58.9389
CENPE	-4.75885	4.62544	-12.474	1.14e-30	9.22e-28	58.8726
KIFC1	-30.4782	30.4711	-12.4726	1.15e-30	9.22e-28	58.8599
SPC24	-9.07104	10.4038	-12.4544	1.36e-30	1.07e-27	58.6951
UBE2T	-31.131	39.2018	-12.4454	1.48e-30	1.15e-27	58.6132
BUB1B	-10.6743	9.84803	-12.4337	1.65e-30	1.26e-27	58.5074
AURKB	-22.3517	22.0021	-12.431	1.69e-30	1.26e-27	58.483
MKI67	-22.9465	22.6521	-12.43	1.7e-30	1.26e-27	58.4744
DEPDC1	-6.4425	5.64083	-12.4296	1.71e-30	1.26e-27	58.4708
UHRF1	-10.7219	11.2369	-12.414	1.98e-30	1.44e-27	58.3293
MCM10	-7.0397	6.06924	-12.4043	2.16e-30	1.55e-27	58.2418
CDKN3	-17.8483	17.031	-12.3877	2.51e-30	1.78e-27	58.0917
TICRR	-2.41754	2.29993	-12.3814	2.66e-30	1.85e-27	58.035
ARHGAP11A	-7.31029	7.35299	-12.3808	2.68e-30	1.85e-27	58.0289
PLK4	-6.53443	7.22581	-12.3743	2.84e-30	1.94e-27	57.9704
CENPO	-3.96178	5.79975	-12.3568	3.34e-30	2.25e-27	57.8119
CRY2	16.3534	26.2911	12.3224	4.57e-30	3.05e-27	57.5021
UBE2C	-120.677	104.918	-12.3092	5.16e-30	3.4e-27	57.3828
ZWINT	-39.7808	47.3776	-12.2776	6.89e-30	4.48e-27	57.098
SHCBP1	-5.73731	6.64534	-12.2654	7.7e-30	4.95e-27	56.9884
FOXM1	-25.1486	21.9404	-12.2535	8.59e-30	5.46e-27	56.8814
UBE2S	-23.5357	24.9217	-12.2428	9.46e-30	5.95e-27	56.7856
MCM6	-34.4272	47.8954	-12.2281	1.08e-29	6.73e-27	56.6529
DTYMK	-24.3015	44.4774	-12.2038	1.35e-29	8.31e-27	56.4345
ALYREF	-74.3244	126.664	-12.1933	1.49e-29	9.04e-27	56.3409
SKA1	-8.10181	7.22665	-12.1589	2.03e-29	1.22e-26	56.0326
LMNB2	-32.9409	51.9983	-12.1273	2.71e-29	1.61e-26	55.7494
KIF14	-5.14051	4.98818	-12.1022	3.4e-29	2e-26	55.5249
TRIP13	-24.7607	23.5537	-12.0872	3.9e-29	2.27e-26	55.3904
KNL1	-3.46189	3.65408	-12.0757	4.32e-29	2.47e-26	55.2883
NAPSA	773.485	736.341	12.0756	4.33e-29	2.47e-26	55.2867
TEDC2	-5.78922	7.88718	-12.0562	5.16e-29	2.92e-26	55.1141
DLGAP5	-18.58	16.6896	-12.0134	7.6e-29	4.25e-26	54.7328
H2AZ1	-97.5961	172.667	-12.0118	7.72e-29	4.27e-26	54.7181
RFC4	-18.3244	22.2341	-11.9713	1.11e-28	6.1e-26	54.3573
CDK1	-27.6514	29.8688	-11.9581	1.25e-28	6.81e-26	54.2404
CDCA2	-5.54327	5.75266	-11.9503	1.34e-28	7.2e-26	54.171
FANCI	-6.22197	7.72398	-11.9497	1.35e-28	7.2e-26	54.1659
CHEK1	-10.9443	11.2306	-11.9479	1.37e-28	7.25e-26	54.1496
CENPM	-11.7595	16.1906	-11.9305	1.61e-28	8.4e-26	53.9954
FAM83D	-18.7708	20.9581	-11.926	1.67e-28	8.67e-26	53.9554
SPAG5	-17.6895	18.5051	-11.9019	2.08e-28	1.07e-25	53.7415
RAD51AP1	-13.4425	13.3703	-11.8681	2.82e-28	1.42e-25	53.4423
ORC1	-8.98496	8.5718	-11.868	2.82e-28	1.42e-25	53.4411
ERCC6L	-3.56898	3.73158	-11.8565	3.13e-28	1.56e-25	53.3389
CDC25C	-4.25024	4.63355	-11.8383	3.68e-28	1.82e-25	53.1787
TMEM125	102.724	143.484	11.8182	4.41e-28	2.17e-25	53.0005
SFTPB	9067.1	7261.14	11.7872	5.83e-28	2.83e-25	52.7267
KIF15	-5.63782	5.64016	-11.7461	8.41e-28	4.06e-25	52.3647
SELENBP1	209.81	201.046	11.743	8.65e-28	4.14e-25	52.3373
KIF20A	-16.3828	18.2631	-11.7214	1.05e-27	4.98e-25	52.1467
NDC80	-13.3547	12.2995	-11.6616	1.79e-27	8.42e-25	51.6212
STIL	-5.21873	6.34932	-11.6295	2.38e-27	1.11e-24	51.3401
TUBA1B	-55.9214	92.1517	-11.6079	2.89e-27	1.33e-24	51.1505
C16orf89	587.852	393.161	11.6005	3.08e-27	1.41e-24	51.0863
FBXO45	-9.02079	14.1512	-11.5919	3.33e-27	1.5e-24	51.011
HMMR	-10.8864	11.8178	-11.5805	3.68e-27	1.65e-24	50.911
DSCC1	-9.66179	10.4831	-11.564	4.26e-27	1.89e-24	50.7665
CBX7	6.53167	10.8117	11.5114	6.79e-27	2.99e-24	50.3079
MTHFD2	-12.9328	18.517	-11.5031	7.31e-27	3.2e-24	50.2353
MCM4	-37.9844	47.215	-11.4737	9.48e-27	4.08e-24	49.9796
DEPDC1B	-6.97973	6.91705	-11.4335	1.35e-26	5.73e-24	49.6303
SAPCD2	-8.44012	9.66603	-11.4282	1.42e-26	5.96e-24	49.5836
VAMP2	22.6629	52.9804	11.3835	2.1e-26	8.77e-24	49.1963
H2AX	-55.4123	94.831	-11.3173	3.76e-26	1.55e-23	48.623
ECT2	-27.4382	33.3524	-11.3173	3.76e-26	1.55e-23	48.6229
FBXW4	15.3327	37.2162	11.3161	3.8e-26	1.55e-23	48.6125
AUNIP	-4.48331	4.09908	-11.3016	4.31e-26	1.75e-23	48.4875
XRCC2	-4.48032	5.16859	-11.2998	4.38e-26	1.76e-23	48.4721
CHAF1A	-8.07577	14.1312	-11.2951	4.57e-26	1.82e-23	48.4314
POC1A	-9.58743	14.5105	-11.2598	6.22e-26	2.47e-23	48.1268
KNSTRN	-10.0289	14.6424	-11.2321	7.93e-26	3.12e-23	47.8882
RFC5	-9.1922	16.1615	-11.2181	8.96e-26	3.5e-23	47.768
STING1	48.1841	81.5722	11.2119	9.45e-26	3.67e-23	47.7149
TNS2	20.305	32.3314	11.206	9.95e-26	3.84e-23	47.6642
INCENP	-13.7522	19.7837	-11.2043	1.01e-25	3.87e-23	47.6493
SLC2A1	-112.631	94.2142	-11.1831	1.22e-25	4.63e-23	47.4672
KNTC1	-6.42366	9.38127	-11.1718	1.34e-25	5.07e-23	47.3709
DDIAS	-4.11827	4.20407	-11.151	1.61e-25	6.04e-23	47.1923
CENPN	-4.22229	6.41003	-11.1236	2.04e-25	7.56e-23	46.9577
CREBRF	3.41268	7.63532	11.1206	2.09e-25	7.71e-23	46.9316
CENPF	-16.1834	16.9711	-11.1142	2.21e-25	8.09e-23	46.8774
CENPU	-12.7364	15.7808	-11.0941	2.64e-25	9.58e-23	46.7051
PCLAF	-4.57402	5.79993	-11.092	2.69e-25	9.69e-23	46.6871
TUBG1	-27.4544	55.9406	-11.0779	3.03e-25	1.09e-22	46.5666
SLC22A3	35.498	34.6228	11.0732	3.16e-25	1.13e-22	46.5268
RFC2	-23.1863	50.3588	-11.0705	3.24e-25	1.15e-22	46.5031
ANLN	-33.3202	28.2175	-11.0458	4.01e-25	1.41e-22	46.2929
CENPL	-3.49764	6.25374	-11.0393	4.24e-25	1.48e-22	46.2377
MTARC2	14.9816	22.5071	11.0379	4.29e-25	1.49e-22	46.2257
CLSPN	-4.28756	4.27372	-11.0285	4.66e-25	1.61e-22	46.1451
DNAJC9	-5.58288	10.8831	-11.0271	4.71e-25	1.62e-22	46.1332
SGO2	-5.09347	5.83172	-11.0259	4.76e-25	1.62e-22	46.1234
PIMREG	-9.14436	8.11762	-11.0042	5.74e-25	1.95e-22	45.9384
BRIP1	-2.27568	2.77988	-11.0025	5.83e-25	1.97e-22	45.9236
AURKA	-26.9065	28.4771	-10.9934	6.31e-25	2.11e-22	45.8465
GNG7	4.11953	6.3656	10.9853	6.76e-25	2.25e-22	45.7776
PSMC3IP	-2.76632	4.40148	-10.9842	6.83e-25	2.26e-22	45.7683
CALU	-85.7967	155.046	-10.982	6.96e-25	2.29e-22	45.7498
CDC25A	-4.74377	4.77066	-10.9655	8.02e-25	2.63e-22	45.6095
CLK4	3.69846	7.32231	10.9602	8.4e-25	2.73e-22	45.5644
FANCD2	-3.40579	5.55995	-10.9394	1e-24	3.25e-22	45.3883
TPI1	-342.922	685.202	-10.932	1.07e-24	3.44e-22	45.3256
TLR5	3.36704	5.63434	10.9267	1.12e-24	3.59e-22	45.28
CENPK	-4.6361	5.57667	-10.9034	1.37e-24	4.36e-22	45.0831
CD81	91.3187	229.667	10.8266	2.65e-24	8.28e-22	44.4344
OIP5	-2.19102	2.32986	-10.7938	3.51e-24	1.08e-21	44.1576
SPHK1	-10.7114	12.2477	-10.7885	3.67e-24	1.13e-21	44.1132
CYFIP2	10.1614	15.1872	10.7841	3.81e-24	1.16e-21	44.0765
PDSS1	-4.2516	8.21521	-10.7836	3.83e-24	1.16e-21	44.072
CDT1	-18.9562	21.7596	-10.7722	4.22e-24	1.28e-21	43.976
DPYSL2	43.879	72.711	10.7622	4.59e-24	1.37e-21	43.8921
C1orf112	-2.59936	4.75934	-10.7519	5.02e-24	1.49e-21	43.8056
PPM1G	-47.2147	127.226	-10.748	5.19e-24	1.54e-21	43.7725
CACNA2D2	37.7826	27.3977	10.7183	6.68e-24	1.97e-21	43.5232
SLC27A1	6.61628	12.3752	10.7073	7.34e-24	2.15e-21	43.4316
KIF20B	-5.48401	7.74615	-10.6952	8.13e-24	2.37e-21	43.33
LTC4S	3.78875	5.90929	10.6899	8.51e-24	2.47e-21	43.286
SCN4B	3.8299	3.71751	10.674	9.74e-24	2.81e-21	43.1526
RAN	-78.2096	173.394	-10.6611	1.09e-23	3.12e-21	43.0446
CKS1B	-30.2731	41.1031	-10.6565	1.13e-23	3.23e-21	43.0063
EXO1	-9.0072	8.25915	-10.6551	1.14e-23	3.25e-21	42.9947
RPL39L	-43.6861	48.0103	-10.65	1.19e-23	3.38e-21	42.9518
NFIX	40.6525	44.5359	10.5959	1.89e-23	5.31e-21	42.5004
GANC	3.76003	6.76937	10.5865	2.05e-23	5.7e-21	42.4225
BLM	-3.26721	3.89688	-10.577	2.22e-23	6.14e-21	42.3436
C5orf34	-2.9546	3.76555	-10.5739	2.28e-23	6.27e-21	42.3179
LRRC42	-22.493	51.5515	-10.5626	2.5e-23	6.87e-21	42.224
IVD	19.0984	37.3224	10.5546	2.68e-23	7.28e-21	42.1572
CCT5	-78.2822	125.446	-10.5346	3.17e-23	8.57e-21	41.9915
PBK	-15.5966	15.248	-10.5292	3.32e-23	8.93e-21	41.9464
FCGRT	68.7164	143.586	10.5187	3.63e-23	9.71e-21	41.8589
NCAPD2	-35.4824	49.5411	-10.5063	4.03e-23	1.07e-20	41.7563
CENPH	-9.54426	13.7285	-10.4947	4.44e-23	1.17e-20	41.6603
DBF4B	-2.69285	4.80328	-10.4804	5.01e-23	1.32e-20	41.542
CDCA4	-15.1431	21.445	-10.4598	5.95e-23	1.56e-20	41.3719
ZNF367	-4.66714	6.12314	-10.456	6.15e-23	1.6e-20	41.34
EZH2	-12.101	16.6297	-10.4468	6.64e-23	1.72e-20	41.2645
NUDT1	-11.4838	24.108	-10.4278	7.79e-23	2.01e-20	41.1072
WDR76	-6.50752	9.35918	-10.4178	8.47e-23	2.17e-20	41.0247
EPHX2	7.54686	11.1732	10.417	8.53e-23	2.18e-20	41.0185
TMPRSS2	59.7573	62.6871	10.3893	1.08e-22	2.73e-20	40.7903
DELE1	10.6858	30.7159	10.3773	1.19e-22	3.01e-20	40.6916
E2F8	-5.49828	6.68285	-10.3694	1.27e-22	3.2e-20	40.6262
BCL2L12	-11.9028	26.7231	-10.342	1.6e-22	3.99e-20	40.4011
RANBP1	-25.9344	46.0676	-10.3333	1.72e-22	4.27e-20	40.33
AC135050.6	19.9484	44.3474	10.3164	1.98e-22	4.87e-20	40.1911
CCDC58	-12.4661	26.5142	-10.3131	2.03e-22	4.99e-20	40.1643
GINS1	-10.9535	13.0842	-10.2996	2.27e-22	5.54e-20	40.0531
RBPMS	19.112	30.3199	10.2994	2.28e-22	5.54e-20	40.0515
PARPBP	-2.85174	3.17171	-10.282	2.63e-22	6.38e-20	39.9091
FBXO5	-5.72737	7.98679	-10.2719	2.86e-22	6.91e-20	39.8269
RBL1	-4.55623	8.19371	-10.2621	3.11e-22	7.46e-20	39.7467
KIF18A	-4.77351	5.66235	-10.2608	3.14e-22	7.51e-20	39.7361
ARHGEF39	-2.18091	3.25189	-10.2567	3.25e-22	7.74e-20	39.7027
MCM2	-19.6288	21.4905	-10.2254	4.21e-22	9.99e-20	39.4469
YWHAG	-97.7954	227.782	-10.2073	4.9e-22	1.15e-19	39.2991
ATAD2	-18.0372	24.7055	-10.207	4.91e-22	1.15e-19	39.2968
DIAPH3	-3.54838	3.64914	-10.1799	6.14e-22	1.44e-19	39.0765
PSRC1	-6.83524	9.4185	-10.17	6.66e-22	1.55e-19	38.9962
AL008729.2	18.5061	24.889	10.167	6.83e-22	1.58e-19	38.9719
MBL1P	2.80847	2.87405	10.1337	8.99e-22	2.06e-19	38.7015
BTBD9	13.3058	22.3061	10.13	9.27e-22	2.12e-19	38.6714
SPDL1	-5.10973	9.01228	-10.1062	1.13e-21	2.57e-19	38.4783
GINS3	-2.75022	4.60918	-10.1012	1.18e-21	2.66e-19	38.4383
TAPT1	8.27027	16.674	10.0953	1.23e-21	2.77e-19	38.3905
CPQ	15.0563	30.711	10.0946	1.24e-21	2.78e-19	38.3848
TMPO	-23.6084	41.7565	-10.0829	1.37e-21	3.05e-19	38.2895
MASTL	-6.06189	10.7307	-10.073	1.48e-21	3.29e-19	38.2097
IQGAP3	-14.1077	17.0098	-10.0523	1.76e-21	3.87e-19	38.0429
PLAC9	7.27417	10.4844	10.041	1.93e-21	4.23e-19	37.9515
HMGA1	-365.121	402.235	-10.0391	1.96e-21	4.28e-19	37.9363
SNX30	17.8258	22.2873	10.0382	1.97e-21	4.3e-19	37.9286
RECQL4	-13.4973	17.9788	-10.0364	2e-21	4.34e-19	37.9145
RFC3	-12.0797	17.6179	-10.0113	2.46e-21	5.31e-19	37.7126
ABCC6	8.50662	10.8427	10.0056	2.58e-21	5.53e-19	37.6661
SASS6	-3.56258	5.911	-9.98331	3.09e-21	6.6e-19	37.4872
DSN1	-14.9269	29.9854	-9.98124	3.15e-21	6.69e-19	37.4705
NEIL1	5.18665	7.34831	9.95844	3.79e-21	8e-19	37.2874
SCN7A	5.90424	5.68483	9.9531	3.96e-21	8.32e-19	37.2446
BORA	-3.33611	4.85292	-9.95274	3.97e-21	8.32e-19	37.2417
BOLA3	-2.46848	5.14744	-9.94452	4.24e-21	8.86e-19	37.1757
ZWILCH	-5.13108	9.20189	-9.94391	4.27e-21	8.87e-19	37.1709
PRDM16	6.27592	5.94302	9.9392	4.43e-21	9.19e-19	37.1332
MGP	116.7	153.91	9.91798	5.27e-21	1.09e-18	36.9632
ADAMTS8	5.44128	4.22091	9.8918	6.52e-21	1.34e-18	36.7538
PGAM1	-23.1319	52.8322	-9.85346	8.9e-21	1.8e-18	36.4478
C1orf116	137.277	153.295	9.84188	9.78e-21	1.96e-18	36.3556
FAAP24	-4.65006	7.30025	-9.83081	1.07e-20	2.14e-18	36.2674
LMNB1	-34.086	47.0811	-9.82119	1.16e-20	2.3e-18	36.1909
ADH1B	19.7548	14.1424	9.80079	1.36e-20	2.7e-18	36.0287
GMPS	-14.3934	28.271	-9.79904	1.38e-20	2.73e-18	36.0148
TMEM163	17.8118	18.4833	9.79436	1.44e-20	2.82e-18	35.9776
LMF1	3.32229	6.76567	9.78042	1.61e-20	3.15e-18	35.867
PGAM5	-20.5354	44.5278	-9.77825	1.64e-20	3.18e-18	35.8497
PIF1	-2.54702	3.16448	-9.77812	1.64e-20	3.18e-18	35.8488
RNASE1	1766.4	1737.9	9.775	1.68e-20	3.25e-18	35.824
NUP205	-15.0832	31.7286	-9.77435	1.69e-20	3.26e-18	35.8189
EFCC1	3.70399	4.90433	9.77119	1.73e-20	3.31e-18	35.7937
MFAP4	133.019	139.814	9.77112	1.73e-20	3.31e-18	35.7932
NUP37	-6.65638	15.1529	-9.77055	1.74e-20	3.31e-18	35.7887
DLC1	19.71	21.8019	9.7638	1.84e-20	3.49e-18	35.7352
CHCHD3	-15.8745	43.328	-9.75998	1.9e-20	3.57e-18	35.705
RFTN1	30.8592	45.4904	9.75989	1.9e-20	3.57e-18	35.7042
SUV39H1	-5.39364	10.4992	-9.75817	1.92e-20	3.61e-18	35.6906
SUV39H2	-4.05392	8.54437	-9.74745	2.1e-20	3.91e-18	35.6057
TBX4	7.00265	8.49532	9.73858	2.25e-20	4.19e-18	35.5355
CHAF1B	-5.46494	8.98322	-9.73578	2.3e-20	4.27e-18	35.5133
FANCA	-3.29977	5.30665	-9.72803	2.45e-20	4.53e-18	35.452
INMT	29.5016	24.3707	9.7276	2.46e-20	4.53e-18	35.4486
CGAS	-5.74756	10.7243	-9.71644	2.69e-20	4.94e-18	35.3604
E2F2	-3.89445	4.73176	-9.708	2.88e-20	5.27e-18	35.2938
B3GNT8	16.3105	20.7904	9.70649	2.92e-20	5.32e-18	35.2819
CALCOCO1	11.7053	28.93	9.70593	2.93e-20	5.32e-18	35.2774
CCNF	-5.39221	9.12731	-9.69822	3.12e-20	5.64e-18	35.2165
PSMD14	-12.8706	34.4313	-9.68821	3.38e-20	6.08e-18	35.1376
GPRC5C	32.9207	45.1709	9.67959	3.62e-20	6.49e-18	35.0696
SCTR	30.083	22.5934	9.67828	3.66e-20	6.54e-18	35.0593
VRK1	-9.19066	16.8598	-9.67281	3.82e-20	6.81e-18	35.0162
CGNL1	10.2871	14.6973	9.67123	3.87e-20	6.88e-18	35.0037
RAI2	7.85253	12.6962	9.66288	4.14e-20	7.3e-18	34.938
ZDHHC1	7.96446	15.3934	9.64039	4.95e-20	8.72e-18	34.7611
AC116407.1	3.77594	3.97625	9.63523	5.16e-20	9.06e-18	34.7205
NMD3	-16.0578	38.2577	-9.63243	5.28e-20	9.23e-18	34.6985
SMC2	-9.3447	14.7979	-9.62769	5.48e-20	9.56e-18	34.6612
FOLR1	360.085	328.235	9.61506	6.07e-20	1.05e-17	34.5621
CYP4B1	161.008	101.839	9.6138	6.13e-20	1.06e-17	34.5522
HSD17B4	14.8905	36.329	9.60907	6.36e-20	1.1e-17	34.5151
EEF1AKMT4	-10.5096	17.4756	-9.60735	6.45e-20	1.11e-17	34.5016
PSMD2	-75.6024	163.168	-9.60231	6.72e-20	1.15e-17	34.4621
ADGRF5	127.331	131.127	9.60032	6.82e-20	1.17e-17	34.4464
HELLS	-3.72907	5.29656	-9.59642	7.04e-20	1.2e-17	34.4159
UNG	-26.8188	54.9814	-9.59085	7.36e-20	1.25e-17	34.3723
RHEX	2.47963	2.66272	9.56859	8.79e-20	1.49e-17	34.1979
R3HDM1	-5.57922	14.5199	-9.563	9.19e-20	1.55e-17	34.1542
SLC16A3	-38.4989	55.7937	-9.55622	9.7e-20	1.63e-17	34.1012
TRIM59	-2.32438	4.20524	-9.54841	1.03e-19	1.73e-17	34.0402
ACOXL	2.78983	3.34183	9.52571	1.24e-19	2.07e-17	33.8629
TESMIN	-3.7948	3.317	-9.52105	1.28e-19	2.14e-17	33.8266
E2F1	-22.0636	29.9975	-9.51503	1.35e-19	2.24e-17	33.7797
SIRT3	4.77517	14.5514	9.49111	1.63e-19	2.69e-17	33.5933
CKS2	-94.3756	144.211	-9.48097	1.76e-19	2.91e-17	33.5144
PXMP4	16.9926	23.9003	9.48035	1.77e-19	2.91e-17	33.5096
C1QTNF7	2.57406	2.30693	9.48029	1.77e-19	2.91e-17	33.5092
RHOBTB2	41.9855	48.2089	9.47845	1.8e-19	2.94e-17	33.4948
PDK1	-3.41043	6.87008	-9.47402	1.86e-19	3.04e-17	33.4604
ZBTB4	23.8474	61.2127	9.46304	2.03e-19	3.3e-17	33.375
TARS1	-45.0659	86.6456	-9.44018	2.43e-19	3.95e-17	33.1976
VIPR1	5.64312	6.54512	9.43082	2.62e-19	4.24e-17	33.1251
C19orf48	-24.7895	46.8596	-9.4276	2.69e-19	4.33e-17	33.1001
GPN1	-13.2009	34.8396	-9.41453	2.98e-19	4.79e-17	32.9989
TWF1	-26.796	58.3673	-9.41418	2.99e-19	4.79e-17	32.9962
B3GNT5	-9.69394	12.6788	-9.40922	3.11e-19	4.97e-17	32.9577
DAPK2	3.61443	4.90817	9.38741	3.69e-19	5.88e-17	32.7891
SFTPD	184.162	138.067	9.38666	3.71e-19	5.9e-17	32.7833
HMGB2	-78.858	126.761	-9.36766	4.31e-19	6.83e-17	32.6366
TBC1D31	-2.26582	3.64368	-9.35885	4.62e-19	7.3e-17	32.5686
ZNF204P	11.0079	16.4486	9.35704	4.68e-19	7.38e-17	32.5546
MRPL11	-20.5515	51.9917	-9.34459	5.16e-19	8.12e-17	32.4587
POLE2	-5.31233	7.33093	-9.34046	5.33e-19	8.36e-17	32.4269
PAICS	-31.8325	62.2215	-9.33389	5.62e-19	8.78e-17	32.3763
CDK2	-10.7935	21.9044	-9.31461	6.53e-19	1.02e-16	32.2279
WDHD1	-7.45568	9.39343	-9.30488	7.05e-19	1.09e-16	32.1532
HROB	-6.63092	7.89912	-9.29611	7.55e-19	1.16e-16	32.0858
CSE1L	-45.2563	89.0746	-9.29434	7.65e-19	1.18e-16	32.0723
BORCS7	9.08464	24.6238	9.28124	8.48e-19	1.3e-16	31.9718
ABCA3	106.793	114.63	9.2806	8.52e-19	1.3e-16	31.9668
WDR53	-7.51133	17.077	-9.27536	8.88e-19	1.35e-16	31.9266
CD302	4.46686	5.90957	9.27206	9.11e-19	1.39e-16	31.9013
LYAR	-12.4117	26.8758	-9.26636	9.52e-19	1.44e-16	31.8576
YKT6	-21.5077	57.3222	-9.25909	1.01e-18	1.52e-16	31.802
HAGLR	29.5071	32.99	9.25837	1.01e-18	1.53e-16	31.7964
PIK3IP1	22.1925	48.1512	9.25499	1.04e-18	1.57e-16	31.7706
MMD	-17.9865	30.7495	-9.25438	1.05e-18	1.57e-16	31.7659
CCT4	-56.835	140.885	-9.24122	1.16e-18	1.73e-16	31.6652
HLA-DMA	105.26	188.951	9.23291	1.24e-18	1.83e-16	31.6017
TIMELESS	-18.1168	29.1299	-9.2297	1.27e-18	1.87e-16	31.5772
SNRPD1	-14.6171	32.509	-9.22481	1.32e-18	1.94e-16	31.5398
IGIP	5.17788	11.1961	9.19858	1.61e-18	2.37e-16	31.3396
NR3C2	5.75858	8.87414	9.1931	1.68e-18	2.47e-16	31.2978
SNRPF	-17.7615	44.5397	-9.19134	1.71e-18	2.49e-16	31.2844
BTG2	142.774	193.095	9.1909	1.71e-18	2.49e-16	31.2811
ACCS	6.38386	10.6381	9.18668	1.77e-18	2.57e-16	31.2489
CTSH	139.818	135.93	9.18432	1.8e-18	2.61e-16	31.231
NKX2-1	86.9444	152.803	9.17232	1.98e-18	2.84e-16	31.1396
ALDH2	38.1719	67.9567	9.17228	1.98e-18	2.84e-16	31.1393
ERO1A	-69.2105	95.7192	-9.17166	1.99e-18	2.85e-16	31.1346
DENR	-25.1047	72.8991	-9.16847	2.04e-18	2.91e-16	31.1103
TOPBP1	-11.7898	21.3529	-9.15794	2.21e-18	3.15e-16	31.0302
STRAP	-85.7591	172.377	-9.15314	2.3e-18	3.26e-16	30.9938
MRPL47	-33.5019	76.1304	-9.15151	2.33e-18	3.29e-16	30.9814
TFEB	5.37856	12.2572	9.13956	2.55e-18	3.6e-16	30.8906
DSP	-110.591	138.427	-9.1054	3.32e-18	4.67e-16	30.6316
COX16	2.59498	6.4758	9.09832	3.51e-18	4.92e-16	30.578
COLGALT1	-33.6535	88.0953	-9.09255	3.67e-18	5.13e-16	30.5343
KCNQ1	22.6949	28.8138	9.09036	3.73e-18	5.2e-16	30.5178
FOXA2	31.5862	37.8656	9.08512	3.88e-18	5.41e-16	30.4781
SETDB2	2.44578	7.52262	9.0831	3.94e-18	5.48e-16	30.4628
SPARCL1	91.3036	159.058	9.07767	4.11e-18	5.7e-16	30.4218
NUP62	-11.9208	38.9127	-9.05972	4.72e-18	6.51e-16	30.2863
MCM7	-69.5176	100.066	-9.05112	5.04e-18	6.94e-16	30.2214
SFTA2	313.404	404.533	9.04807	5.16e-18	7.08e-16	30.1984
RILPL2	5.34499	13.9849	9.04605	5.24e-18	7.18e-16	30.1831
RGCC	77.0192	141.055	9.04459	5.3e-18	7.24e-16	30.1722
RSRC1	-5.78049	12.8807	-9.03564	5.68e-18	7.72e-16	30.1047
ARL6IP6	-8.7134	18.4139	-9.02975	5.94e-18	8.05e-16	30.0603
PGK1	-177.293	378.779	-9.02394	6.21e-18	8.36e-16	30.0166
TNS1	29.8253	53.0309	9.01843	6.48e-18	8.7e-16	29.9752
SHROOM4	5.79189	8.56468	9.01757	6.53e-18	8.74e-16	29.9687
SGCA	4.2977	5.67868	9.01674	6.57e-18	8.77e-16	29.9624
NDC1	-15.7614	26.3735	-9.0155	6.63e-18	8.83e-16	29.9531
MUC1	377.972	644.037	9.00936	6.95e-18	9.24e-16	29.9069
LRRC59	-42.5324	124.549	-8.99552	7.73e-18	1.02e-15	29.8029
BRI3BP	-8.0628	15.7978	-8.98725	8.23e-18	1.08e-15	29.7408
CMSS1	-4.15759	8.5698	-8.9831	8.5e-18	1.12e-15	29.7097
PCNA	-125.282	218.708	-8.98121	8.62e-18	1.13e-15	29.6955
C9orf40	-3.75554	7.2615	-8.96954	9.43e-18	1.23e-15	29.6079
SFTA1P	27.8066	21.8661	8.96866	9.49e-18	1.24e-15	29.6014
POP1	-3.169	6.71027	-8.96148	1e-17	1.3e-15	29.5476
MRPL3	-34.1168	101.233	-8.96093	1.01e-17	1.31e-15	29.5435
PFN2	-63.9302	81.0285	-8.9578	1.03e-17	1.33e-15	29.52
PRIM1	-3.88291	5.43311	-8.95655	1.04e-17	1.34e-15	29.5106
TOMM40	-30.4246	61.6305	-8.95226	1.08e-17	1.38e-15	29.4785
MIS18A	-13.6018	27.2415	-8.94818	1.11e-17	1.42e-15	29.4479
PPAT	-7.1137	12.6903	-8.94544	1.13e-17	1.45e-15	29.4275
CD1C	7.88794	8.03681	8.94145	1.17e-17	1.49e-15	29.3976
MCM5	-14.3494	28.5774	-8.92938	1.28e-17	1.63e-15	29.3074
BUB3	-11.5698	34.9553	-8.91742	1.4e-17	1.78e-15	29.218
RIPK2	-16.8074	33.2263	-8.91643	1.41e-17	1.79e-15	29.2106
NSD2	-7.92817	15.8385	-8.91632	1.41e-17	1.79e-15	29.2098
ROGDI	4.41379	10.8501	8.91326	1.45e-17	1.82e-15	29.187
GGT6	16.0076	15.2325	8.9067	1.52e-17	1.91e-15	29.138
MAMDC2	7.97715	7.9275	8.89718	1.64e-17	2.05e-15	29.0671
KIF22	-11.9535	28.063	-8.89584	1.65e-17	2.06e-15	29.057
ACTL6A	-19.7595	40.4481	-8.89564	1.66e-17	2.06e-15	29.0556
ACTR3	-22.0629	72.928	-8.89495	1.66e-17	2.07e-15	29.0504
TUBB	-279.424	573.13	-8.89044	1.72e-17	2.14e-15	29.0168
NME1	-9.45153	20.0385	-8.88752	1.76e-17	2.17e-15	28.9951
TNFSF12	10.0649	30.6232	8.88637	1.78e-17	2.19e-15	28.9865
ITGA9	10.6132	13.7036	8.88529	1.79e-17	2.2e-15	28.9784
BRIX1	-14.1179	29.0413	-8.87984	1.87e-17	2.29e-15	28.9378
UCK2	-7.55233	9.99487	-8.87864	1.88e-17	2.31e-15	28.9289
DDX39A	-18.0163	51.109	-8.87679	1.91e-17	2.33e-15	28.9152
POP7	-42.5955	97.7876	-8.87574	1.93e-17	2.35e-15	28.9073
DYNLL1	-40.1289	154.969	-8.87285	1.97e-17	2.38e-15	28.8859
GINS2	-10.9396	12.9383	-8.86921	2.02e-17	2.44e-15	28.8588
C8orf34-AS1	6.74865	5.17839	8.86055	2.16e-17	2.58e-15	28.7944
UBE2M	-33.2011	111.697	-8.85286	2.29e-17	2.73e-15	28.7372
CYCS	-29.6484	72.2374	-8.84906	2.36e-17	2.81e-15	28.709
VMAC	2.70802	8.03396	8.84156	2.49e-17	2.96e-15	28.6533
F8	2.46694	5.11071	8.8318	2.69e-17	3.18e-15	28.5809
CA3	3.39466	3.28116	8.82481	2.83e-17	3.34e-15	28.529
SRP14P4	3.28931	4.03767	8.81719	3e-17	3.53e-15	28.4726
LRFN4	-8.68722	12.5751	-8.8142	3.07e-17	3.61e-15	28.4504
CMAHP	9.63558	12.3336	8.8103	3.16e-17	3.7e-15	28.4216
FAM136A	-16.7438	49.7166	-8.80195	3.36e-17	3.91e-15	28.3597
SRSF9	-13.0114	41.7989	-8.79665	3.5e-17	4.07e-15	28.3205
GAS2L3	-2.30757	4.12833	-8.78584	3.8e-17	4.4e-15	28.2406
PLA2G4F	9.06494	8.05576	8.78164	3.92e-17	4.53e-15	28.2096
CISH	18.4583	32.3341	8.77451	4.14e-17	4.75e-15	28.1569
CAT	40.9517	86.9154	8.76558	4.42e-17	5.07e-15	28.091
ABHD14B	22.062	61.3756	8.76523	4.44e-17	5.08e-15	28.0884
HLF	12.4702	11.2167	8.75576	4.76e-17	5.44e-15	28.0186
RAB10	-66.103	169.332	-8.75219	4.89e-17	5.58e-15	27.9923
CYP4V2	4.14061	9.28852	8.74225	5.27e-17	5.99e-15	27.919
PBXIP1	93.8875	204.373	8.73846	5.43e-17	6.15e-15	27.8911
ATAD5	-2.24704	4.04428	-8.73644	5.51e-17	6.23e-15	27.8763
POLE	-4.38245	9.21019	-8.71653	6.4e-17	7.22e-15	27.7298
DHX37	-6.0106	15.9819	-8.70779	6.83e-17	7.67e-15	27.6656
CAPN8	56.8539	67.7175	8.7019	7.14e-17	8e-15	27.6223
VRK2	-5.20757	13.695	-8.699	7.29e-17	8.16e-15	27.6011
BZW1	-24.9384	61.4699	-8.69344	7.6e-17	8.47e-15	27.5602
NEMP1	-9.92816	18.3639	-8.69089	7.75e-17	8.62e-15	27.5415
LSM12	-4.04693	12.2407	-8.688	7.92e-17	8.79e-15	27.5203
EMCN	6.42705	8.10668	8.66907	9.12e-17	1.01e-14	27.3816
AC127526.5	13.1312	18.0246	8.66785	9.21e-17	1.01e-14	27.3727
DOK4	31.4256	44.7974	8.66008	9.76e-17	1.07e-14	27.3158
GMNN	-14.0968	25.6188	-8.65741	9.95e-17	1.09e-14	27.2963
PPP1R13B	10.3328	20.9763	8.65042	1.05e-16	1.15e-14	27.2451
MRPL37	-28.479	87.152	-8.6502	1.05e-16	1.15e-14	27.2436
PACC1	-6.08642	14.3851	-8.64211	1.12e-16	1.22e-14	27.1844
RMI2	-8.47058	15.2564	-8.63794	1.15e-16	1.25e-14	27.1539
SYNE1	4.05328	7.16407	8.63017	1.22e-16	1.32e-14	27.0972
ABCA8	2.97439	2.64102	8.62264	1.29e-16	1.4e-14	27.0423
CELF2	12.1017	23.4867	8.62196	1.3e-16	1.4e-14	27.0373
PHYKPL	5.96549	14.6295	8.61092	1.41e-16	1.51e-14	26.9568
WDR43	-17.0317	42.3689	-8.61081	1.41e-16	1.51e-14	26.9561
RPARP-AS1	3.03744	6.71429	8.61057	1.41e-16	1.51e-14	26.9543
AC137932.1	3.62677	5.30192	8.60899	1.43e-16	1.53e-14	26.9428
CD1E	6.73235	6.34333	8.60098	1.51e-16	1.62e-14	26.8844
UBA2	-31.1177	76.3954	-8.59679	1.56e-16	1.67e-14	26.8539
TNFSF13	8.15788	18.5834	8.59402	1.59e-16	1.7e-14	26.8338
UBTD1	26.7324	63.4502	8.59236	1.61e-16	1.71e-14	26.8217
KPNA4	-8.12623	23.9804	-8.59097	1.63e-16	1.73e-14	26.8116
PLXNA2	12.2988	18.8472	8.58767	1.67e-16	1.77e-14	26.7876
HAUS6	-4.04702	8.31117	-8.57143	1.89e-16	1.99e-14	26.6695
SLC22A31	141.684	157.196	8.5704	1.9e-16	2e-14	26.6621
HDGF	-135.753	378.961	-8.56985	1.91e-16	2.01e-14	26.6581
SUSD2	188.11	134.818	8.56794	1.94e-16	2.03e-14	26.6442
MS4A2	2.95012	3.39521	8.56722	1.95e-16	2.04e-14	26.639
GOLT1B	-30.2302	57.192	-8.56015	2.05e-16	2.14e-14	26.5876
P3H4	-20.4905	38.4816	-8.55932	2.06e-16	2.15e-14	26.5816
FAM111B	-9.37574	11.6178	-8.55807	2.08e-16	2.17e-14	26.5725
NRAS	-24.2096	61.5713	-8.55779	2.09e-16	2.17e-14	26.5705
CDC7	-7.14241	10.6281	-8.55407	2.14e-16	2.22e-14	26.5435
FRAT1	4.71366	9.47626	8.54765	2.25e-16	2.33e-14	26.4969
AC024075.2	4.22127	10.8023	8.54535	2.29e-16	2.36e-14	26.4803
TYMS	-5.84959	7.95054	-8.539	2.4e-16	2.47e-14	26.4342
GTF2E1	-5.1298	15.4371	-8.53622	2.45e-16	2.51e-14	26.4141
GPI	-42.4441	98.6846	-8.536	2.45e-16	2.51e-14	26.4125
HNMT	18.1842	36.352	8.53235	2.52e-16	2.58e-14	26.3861
HIGD1B	5.27522	6.86714	8.52068	2.74e-16	2.8e-14	26.3017
DONSON	-6.02147	13.2728	-8.51815	2.8e-16	2.85e-14	26.2833
DKC1	-23.3879	63.4078	-8.51683	2.82e-16	2.87e-14	26.2738
TPRKB	-8.72016	27.5855	-8.5094	2.98e-16	3.02e-14	26.2201
TXNDC11	32.1795	89.4581	8.50648	3.05e-16	3.08e-14	26.199
METTL7A	36.9157	61.1837	8.50647	3.05e-16	3.08e-14	26.1989
MSANTD3	-7.02825	17.9678	-8.50551	3.07e-16	3.1e-14	26.192
PLOD2	-51.7852	53.6186	-8.49933	3.21e-16	3.23e-14	26.1473
C1orf21	7.01501	11.9111	8.49769	3.25e-16	3.27e-14	26.1355
PYROXD2	6.73005	11.8126	8.49528	3.31e-16	3.32e-14	26.1181
POLR1G	-2.20654	4.73208	-8.49204	3.39e-16	3.39e-14	26.0947
TBRG4	-13.0086	37.7835	-8.48321	3.62e-16	3.62e-14	26.031
RMDN2	3.15451	5.41506	8.46808	4.04e-16	4.03e-14	25.922
AK1	9.83662	14.0493	8.46622	4.1e-16	4.08e-14	25.9086
CFL1	-96.035	366.472	-8.46498	4.14e-16	4.11e-14	25.8996
EIF3B	-34.1354	93.8779	-8.46317	4.19e-16	4.16e-14	25.8866
HAT1	-6.95049	21.1464	-8.46244	4.22e-16	4.17e-14	25.8813
IGF2BP3	-6.67666	5.18605	-8.46056	4.27e-16	4.23e-14	25.8678
ACKR1	18.1846	20.5805	8.45127	4.58e-16	4.52e-14	25.801
OPA1	-9.78159	24.457	-8.44254	4.88e-16	4.81e-14	25.7382
NAPSB	17.1075	27.3039	8.43424	5.18e-16	5.1e-14	25.6786
CKAP2	-14.3087	20.4991	-8.43252	5.25e-16	5.15e-14	25.6662
ADRB2	6.29937	9.03577	8.4323	5.26e-16	5.15e-14	25.6647
TLR2	20.5227	29.2195	8.43064	5.32e-16	5.21e-14	25.6528
TEF	11.441	21.3475	8.42981	5.35e-16	5.23e-14	25.6468
SNX1	10.3205	37.3055	8.4278	5.43e-16	5.3e-14	25.6323
CNOT9	-9.76663	37.1078	-8.42646	5.49e-16	5.34e-14	25.6228
PLD4	4.52866	6.29418	8.42493	5.55e-16	5.39e-14	25.6117
CCT7	-60.0357	209.323	-8.42389	5.59e-16	5.42e-14	25.6043
GINS4	-3.73476	3.86302	-8.42047	5.73e-16	5.55e-14	25.5798
TFG	-12.3846	34.3593	-8.41932	5.78e-16	5.59e-14	25.5715
TDG	-8.00233	17.7555	-8.41686	5.89e-16	5.68e-14	25.5539
MFSD2A	32.7167	39.7002	8.41003	6.19e-16	5.96e-14	25.5049
NOCT	-3.49503	7.23981	-8.39619	6.85e-16	6.57e-14	25.4057
AP003498.2	9.45968	12.5171	8.3862	7.37e-16	7.06e-14	25.3343
SELENOI	-13.216	23.0843	-8.38591	7.38e-16	7.06e-14	25.3322
SLC38A1	-24.2833	39.7424	-8.38421	7.47e-16	7.14e-14	25.32
POLD1	-7.7335	19.3575	-8.38258	7.56e-16	7.21e-14	25.3084
TCF19	-13.5895	24.987	-8.37735	7.86e-16	7.48e-14	25.271
RASSF5	9.44695	23.5025	8.37572	7.95e-16	7.54e-14	25.2594
FHL5	2.67457	3.38624	8.37082	8.24e-16	7.79e-14	25.2244
RECQL	-10.3794	19.5607	-8.35614	9.17e-16	8.63e-14	25.1196
LIG1	-5.74897	15.0323	-8.35614	9.17e-16	8.63e-14	25.1196
SLC41A1	14.4254	29.25	8.35395	9.32e-16	8.75e-14	25.1039
ANKRD44	3.30098	6.65517	8.35089	9.53e-16	8.92e-14	25.0821
MTPN	-52.4788	153.456	-8.34753	9.77e-16	9.12e-14	25.0582
EIF2S2	-35.3491	125.19	-8.3405	1.03e-15	9.59e-14	25.0081
TBX5-AS1	2.56348	4.31804	8.33806	1.05e-15	9.74e-14	24.9907
DUOX1	18.4106	16.8445	8.33268	1.09e-15	1.01e-13	24.9524
LDB1	25.0719	84.3834	8.32815	1.12e-15	1.04e-13	24.9201
TPM3	-31.0672	99.9212	-8.32627	1.14e-15	1.06e-13	24.9068
PHKB	9.96868	26.458	8.32349	1.16e-15	1.07e-13	24.887
TMEM106C	-35.6276	73.9285	-8.3228	1.17e-15	1.08e-13	24.8821
INPP5K	6.94089	26.1023	8.31792	1.21e-15	1.11e-13	24.8473
MSH2	-5.31233	10.4993	-8.31401	1.25e-15	1.14e-13	24.8195
CLUHP3	5.26221	8.25409	8.3086	1.3e-15	1.19e-13	24.7811
MSH6	-9.23567	20.3474	-8.30514	1.33e-15	1.21e-13	24.7565
SPINDOC	-14.167	33.2669	-8.30325	1.35e-15	1.23e-13	24.7431
PRIM2	-3.91684	8.10468	-8.30254	1.35e-15	1.23e-13	24.7381
SMS	-60.1713	136.387	-8.29927	1.39e-15	1.26e-13	24.7149
NAA50	-26.8471	67.0441	-8.28714	1.51e-15	1.37e-13	24.6288
PLLP	8.32449	11.874	8.27783	1.62e-15	1.46e-13	24.5628
NCAPD3	-4.84507	10.4022	-8.26403	1.79e-15	1.6e-13	24.4651
DRAM1	83.1154	112.505	8.26113	1.83e-15	1.63e-13	24.4445
NRBP1	-20.2228	74.8031	-8.25982	1.84e-15	1.64e-13	24.4352
NABP2	-17.0941	53.904	-8.25845	1.86e-15	1.65e-13	24.4255
AL109936.2	2.71006	3.87466	8.25626	1.89e-15	1.68e-13	24.4101
ITGA8	6.02527	7.9607	8.25454	1.92e-15	1.69e-13	24.3979
BARD1	-3.11657	6.35712	-8.24692	2.02e-15	1.79e-13	24.3441
PSMD12	-13.7131	46.9215	-8.2463	2.03e-15	1.79e-13	24.3397
TMEM63A	16.3721	38.4269	8.24328	2.08e-15	1.83e-13	24.3183
RILP	9.09758	22.8941	8.24301	2.08e-15	1.83e-13	24.3164
TEAD4	-10.1628	19.1874	-8.23723	2.17e-15	1.9e-13	24.2756
AC005479.2	2.65567	2.99031	8.23668	2.18e-15	1.91e-13	24.2717
EIF4A3	-22.3033	56.1065	-8.23015	2.28e-15	1.99e-13	24.2256
FKBP4	-37.7374	61.1194	-8.22549	2.36e-15	2.06e-13	24.1928
NPC2	382.212	523.986	8.22534	2.37e-15	2.06e-13	24.1917
PFKP	-41.1122	61.7212	-8.21817	2.49e-15	2.16e-13	24.1411
VWA2	14.2317	24.2467	8.20884	2.66e-15	2.3e-13	24.0754
MOAP1	17.7743	45.956	8.20874	2.67e-15	2.3e-13	24.0747
EED	-2.86039	10.0602	-8.20771	2.69e-15	2.32e-13	24.0675
EFTUD2	-11.1613	39.5064	-8.20723	2.69e-15	2.32e-13	24.0641
ABHD14A	3.62358	8.15744	8.20626	2.71e-15	2.33e-13	24.0572
IL6R	16.7717	31.0445	8.20597	2.72e-15	2.33e-13	24.0552
NUP155	-13.3392	22.1627	-8.20337	2.77e-15	2.37e-13	24.0369
CENPQ	-6.39505	13.5416	-8.20272	2.78e-15	2.38e-13	24.0323
ARHGAP44	3.86783	6.85879	8.20219	2.79e-15	2.39e-13	24.0286
A2M	375.169	557.969	8.19997	2.84e-15	2.42e-13	24.013
STMP1	-13.5009	44.1098	-8.19437	2.96e-15	2.52e-13	23.9735
CLEC14A	19.1237	38.1463	8.19216	3e-15	2.55e-13	23.958
SNRPA1	-9.69257	28.3004	-8.1916	3.02e-15	2.56e-13	23.9541
TACO1	-8.65823	32.7118	-8.18647	3.13e-15	2.65e-13	23.918
SLC34A2	1017	1387.22	8.18611	3.14e-15	2.66e-13	23.9154
AC009120.1	2.41468	4.47907	8.17669	3.36e-15	2.84e-13	23.8493
ARNTL2	-18.1768	16.3333	-8.17635	3.36e-15	2.84e-13	23.8469
N4BP2L1	2.99732	7.037	8.17522	3.39e-15	2.86e-13	23.839
LSM5	-8.20858	25.2811	-8.17451	3.41e-15	2.86e-13	23.834
PSMA3-AS1	6.8373	17.0924	8.1745	3.41e-15	2.86e-13	23.8339
PATL1	-14.8793	45.0846	-8.169	3.55e-15	2.97e-13	23.7953
MRTO4	-19.3528	60.8514	-8.15989	3.78e-15	3.17e-13	23.7314
VEGFD	10.1245	7.56216	8.15627	3.88e-15	3.24e-13	23.706
EIF5A	-95.5506	287.873	-8.15252	3.99e-15	3.32e-13	23.6797
FUCA2	-20.1543	61.0802	-8.15199	4.01e-15	3.33e-13	23.676
STEAP1	-35.114	49.4173	-8.15002	4.06e-15	3.37e-13	23.6622
TTL	-2.98037	7.68607	-8.1467	4.16e-15	3.45e-13	23.6389
TMEM38B	-5.74425	9.50299	-8.14096	4.33e-15	3.58e-13	23.5988
SELP	4.46804	7.38883	8.13106	4.65e-15	3.84e-13	23.5295
ELN	45.1286	54.3847	8.12345	4.91e-15	4.04e-13	23.4763
SIGMAR1	-29.5652	91.5723	-8.11348	5.27e-15	4.31e-13	23.4066
OLA1	-16.0029	47.2493	-8.11214	5.32e-15	4.35e-13	23.3972
PYGL	-29.783	45.5136	-8.10862	5.46e-15	4.45e-13	23.3726
HSPD1	-70.8567	155.088	-8.10755	5.5e-15	4.48e-13	23.3652
PRPF4	-9.88073	29.8647	-8.10696	5.52e-15	4.49e-13	23.3611
HPGDS	3.51411	4.84297	8.10583	5.57e-15	4.52e-13	23.3532
PNO1	-10.6039	31.8488	-8.10522	5.59e-15	4.53e-13	23.349
LIN9	-2.84378	7.13641	-8.09606	5.97e-15	4.83e-13	23.285
CAD	-14.8117	30.6629	-8.09567	5.99e-15	4.84e-13	23.2823
MRGBP	-12.9266	31.3637	-8.09262	6.12e-15	4.93e-13	23.2611
HLA-DPB1	117.17	218.912	8.08932	6.26e-15	5.04e-13	23.2381
ESYT3	6.35204	6.92287	8.08202	6.6e-15	5.31e-13	23.1872
PAK2	-22.0787	62.9614	-8.07803	6.79e-15	5.45e-13	23.1595
SIAE	11.4668	20.5324	8.07696	6.84e-15	5.48e-13	23.152
RAP1GAP	52.7836	59.7857	8.07453	6.96e-15	5.56e-13	23.1351
YBX1P10	-5.12441	12.4398	-8.06765	7.31e-15	5.83e-13	23.0872
PHF19	-6.52463	16.1181	-8.06758	7.31e-15	5.83e-13	23.0867
RBPMS-AS1	4.14724	5.21321	8.05258	8.13e-15	6.44e-13	22.9824
USP14	-16.4654	46.9388	-8.0517	8.19e-15	6.46e-13	22.9764
SMIM13	-5.12293	11.9131	-8.05161	8.19e-15	6.46e-13	22.9757
STOML2	-52.2805	145.861	-8.05112	8.22e-15	6.48e-13	22.9723
YES1	-19.4471	46.6224	-8.04998	8.29e-15	6.51e-13	22.9644
LRR1	-4.93298	11.4895	-8.04019	8.88e-15	6.97e-13	22.8965
WWP2	9.92841	28.924	8.03976	8.91e-15	6.98e-13	22.8935
ZMYND15	3.06102	6.23645	8.03926	8.94e-15	7e-13	22.89
C12orf29	-2.39876	7.17428	-8.03807	9.02e-15	7.02e-13	22.8818
YEATS2	-7.04183	15.5173	-8.03572	9.17e-15	7.12e-13	22.8655
INTS13	-14.9833	28.5742	-8.03437	9.26e-15	7.17e-13	22.8561
FAM162B	4.44978	6.84968	8.02665	9.78e-15	7.56e-13	22.8026
MALL	25.3039	35.4543	8.02514	9.88e-15	7.63e-13	22.7922
KPNB1	-26.2143	81.9392	-8.02364	9.99e-15	7.7e-13	22.7817
SRSF5	29.3295	103.265	8.02271	1.01e-14	7.74e-13	22.7753
TMEM50B	17.1399	45.4132	8.02239	1.01e-14	7.74e-13	22.7731
PSMD11	-22.0117	59.758	-8.02099	1.02e-14	7.81e-13	22.7634
NEIL3	-6.48643	5.61472	-8.01724	1.04e-14	8.01e-13	22.7375
ALG3	-18.9073	56.478	-8.01692	1.05e-14	8.02e-13	22.7352
KIAA0319L	18.8634	52.4783	8.01566	1.06e-14	8.08e-13	22.7265
ECHDC2	8.62865	18.3427	8.01448	1.07e-14	8.13e-13	22.7183
PPP2R5A	31.8298	80.0866	8.00973	1.1e-14	8.4e-13	22.6855
GPD1L	24.8995	49.233	8.00022	1.18e-14	8.96e-13	22.6197
MIR22HG	8.1674	19.7878	7.99996	1.18e-14	8.96e-13	22.6179
GLOD5	2.7669	4.46192	7.99954	1.18e-14	8.98e-13	22.615
GGA2	14.4665	48.4582	7.99461	1.23e-14	9.28e-13	22.581
C4orf46	-5.66786	10.7447	-7.99034	1.26e-14	9.56e-13	22.5514
MR1	8.13504	22.0394	7.99003	1.27e-14	9.56e-13	22.5493
CYP4Z2P	2.4453	1.51262	7.98962	1.27e-14	9.58e-13	22.5465
CCDC59	-6.43674	20.4988	-7.98728	1.29e-14	9.72e-13	22.5303
AP000254.2	3.16333	8.44217	7.98702	1.29e-14	9.73e-13	22.5285
MAD2L2	-12.0891	30.0259	-7.98676	1.3e-14	9.73e-13	22.5267
EDNRB	7.71071	9.60311	7.98393	1.32e-14	9.92e-13	22.5072
PMAIP1	-28.6278	33.6565	-7.98234	1.34e-14	1e-12	22.4963
YBX1	-122.105	349.38	-7.98179	1.34e-14	1e-12	22.4924
ZNF33B	4.68686	12.7051	7.97655	1.39e-14	1.04e-12	22.4563
CCDC69	14.9597	30.8607	7.97648	1.39e-14	1.04e-12	22.4558
SENP1	-4.2617	12.1518	-7.97194	1.44e-14	1.07e-12	22.4245
THOP1	-5.29892	15.6577	-7.96553	1.51e-14	1.12e-12	22.3803
MAPRE1	-52.6071	185.803	-7.96272	1.54e-14	1.14e-12	22.361
STMN1	-58.4602	80.2195	-7.96245	1.54e-14	1.14e-12	22.3591
MTHFD1L	-8.73625	23.2097	-7.9618	1.55e-14	1.15e-12	22.3546
ATP13A4	25.724	25.6089	7.95991	1.57e-14	1.16e-12	22.3416
FCER1A	19.1723	16.6774	7.95065	1.67e-14	1.24e-12	22.2778
RAMP3	17.7406	30.5837	7.94727	1.71e-14	1.26e-12	22.2546
PRDM16-DT	2.73586	2.176	7.94179	1.78e-14	1.31e-12	22.2169
NOSTRIN	5.49356	8.35032	7.93828	1.82e-14	1.34e-12	22.1928
METTL5	-6.97977	24.1911	-7.92679	1.98e-14	1.44e-12	22.1139
NEDD1	-6.14327	17.5642	-7.92533	2e-14	1.45e-12	22.1039
WBP11	-20.0904	58.5909	-7.9216	2.05e-14	1.49e-12	22.0783
AC092718.4	-8.18889	16.9236	-7.92124	2.05e-14	1.49e-12	22.0758
ADA	-5.9801	9.83751	-7.91941	2.08e-14	1.51e-12	22.0632
PMM1	10.6746	19.7528	7.91674	2.12e-14	1.54e-12	22.0449
YWHAQ	-111.087	328.678	-7.91666	2.12e-14	1.54e-12	22.0444
SPATS2	-6.39234	17.0629	-7.90755	2.26e-14	1.64e-12	21.9819
SKA2	-16.7918	39.8179	-7.90615	2.28e-14	1.65e-12	21.9723
YWHAZ	-144.409	392.984	-7.90364	2.32e-14	1.67e-12	21.9551
E2F7	-2.89055	2.69395	-7.89795	2.42e-14	1.74e-12	21.9162
ENOPH1	-20.6091	75.4497	-7.89707	2.43e-14	1.75e-12	21.9102
NRM	-12.0723	27.1047	-7.89292	2.51e-14	1.79e-12	21.8817
UBA6	-5.47533	15.4085	-7.8898	2.56e-14	1.83e-12	21.8604
ASAP1	-9.898	22.0168	-7.88392	2.67e-14	1.9e-12	21.8202
GTPBP4	-13.2582	35.3106	-7.88197	2.7e-14	1.93e-12	21.8069
MYO19	-4.99386	11.8822	-7.87376	2.86e-14	2.04e-12	21.7508
AL663070.1	5.17023	5.37902	7.87295	2.88e-14	2.05e-12	21.7452
ANKIB1	-11.1332	31.4572	-7.87054	2.93e-14	2.08e-12	21.7288
ARHGDIB	156.585	399.737	7.87033	2.93e-14	2.08e-12	21.7273
MARF1	8.43948	26.8978	7.86402	3.07e-14	2.17e-12	21.6843
IL11RA	2.81547	6.52147	7.86367	3.07e-14	2.17e-12	21.6819
FAM162A	-16.9407	37.8052	-7.86131	3.12e-14	2.2e-12	21.6658
DNAJB11	-8.13512	23.5326	-7.85849	3.19e-14	2.25e-12	21.6465
RPP25	-12.1889	25.1164	-7.85796	3.2e-14	2.25e-12	21.6429
DGLUCY	6.4732	17.6377	7.85718	3.22e-14	2.26e-12	21.6376
MLPH	56.8663	94.9087	7.85541	3.26e-14	2.29e-12	21.6255
TCP1	-32.0857	85.3632	-7.85488	3.27e-14	2.29e-12	21.6219
WFDC2	641.68	972.727	7.85154	3.34e-14	2.34e-12	21.5991
ISCU	12.8847	57.958	7.84875	3.41e-14	2.39e-12	21.5801
SNRPB	-118.265	289.393	-7.84668	3.46e-14	2.41e-12	21.566
RPE	-11.4534	36.0976	-7.84372	3.53e-14	2.46e-12	21.5459
AP2M1	-63.9155	202.646	-7.84262	3.56e-14	2.47e-12	21.5384
AQP4	47.8846	48.5536	7.84247	3.56e-14	2.47e-12	21.5374
RPF2	-7.08364	21.8477	-7.84189	3.58e-14	2.47e-12	21.5334
GZMB	-22.5693	26.5401	-7.83881	3.66e-14	2.52e-12	21.5124
KCNJ15	17.5048	18.3318	7.83336	3.8e-14	2.61e-12	21.4753
RFWD3	-7.87687	22.2864	-7.82487	4.03e-14	2.77e-12	21.4176
CPSF3	-13.4287	44.2313	-7.82007	4.16e-14	2.86e-12	21.3849
PSMC4	-38.9417	128.599	-7.8196	4.18e-14	2.86e-12	21.3817
PTK2B	8.75534	23.9097	7.81411	4.34e-14	2.97e-12	21.3444
RND3	-21.5971	33.692	-7.80603	4.59e-14	3.14e-12	21.2896
PSME3	-20.9116	78.2297	-7.80322	4.68e-14	3.2e-12	21.2705
SRM	-38.1605	118.034	-7.80114	4.75e-14	3.24e-12	21.2564
FSCN1	-100.073	112.859	-7.79249	5.04e-14	3.43e-12	21.1978
RPS29P11	29.4576	29.6128	7.78785	5.21e-14	3.54e-12	21.1663
ANKDD1B	2.81637	3.12918	7.78445	5.33e-14	3.62e-12	21.1433
PGM2	-12.1629	25.3211	-7.78378	5.36e-14	3.63e-12	21.1387
NUDCD1	-3.61054	8.83423	-7.77981	5.51e-14	3.72e-12	21.1119
NOL11	-12.6807	39.6545	-7.77654	5.63e-14	3.8e-12	21.0897
HPRT1	-31.822	77.6405	-7.76145	6.25e-14	4.21e-12	20.9877
CASZ1	2.15473	4.976	7.76014	6.31e-14	4.25e-12	20.9788
C7	53.6977	46.4191	7.75046	6.74e-14	4.52e-12	20.9135
DUOXA1	10.4275	10.696	7.75043	6.75e-14	4.52e-12	20.9133
ZBTB18	22.4822	45.2645	7.7499	6.77e-14	4.53e-12	20.9097
NAA15	-6.6549	18.449	-7.74951	6.79e-14	4.53e-12	20.907
LIMD1	4.34694	9.23141	7.74855	6.83e-14	4.56e-12	20.9006
CX3CR1	4.10389	4.7422	7.74706	6.9e-14	4.6e-12	20.8905
EMP2	37.3408	79.4767	7.74221	7.14e-14	4.75e-12	20.8578
AMIGO1	3.42307	7.49485	7.7388	7.31e-14	4.85e-12	20.8348
FARSB	-7.13311	24.0075	-7.73744	7.38e-14	4.89e-12	20.8256
PSMB5	-87.7437	250.87	-7.73624	7.44e-14	4.92e-12	20.8175
AC012073.1	-2.0334	3.14993	-7.73384	7.56e-14	5e-12	20.8014
TMTC3	-6.39873	15.057	-7.72687	7.93e-14	5.24e-12	20.7544
AP2S1	-41.0895	143.17	-7.72563	8e-14	5.28e-12	20.746
NUP85	-9.39838	30.7289	-7.7252	8.03e-14	5.28e-12	20.7432
FAM104A	-4.9736	18.4972	-7.7237	8.11e-14	5.33e-12	20.7331
CUL2	-7.61535	25.0855	-7.723	8.15e-14	5.35e-12	20.7283
ABI3BP	5.88665	8.67461	7.72127	8.25e-14	5.4e-12	20.7167
ZMAT1	4.14241	6.07705	7.71609	8.55e-14	5.59e-12	20.6818
IGF2BP2	-16.7887	19.0132	-7.71392	8.68e-14	5.66e-12	20.6673
XPOT	-21.5964	50.539	-7.71101	8.85e-14	5.77e-12	20.6476
SIDT2	6.44213	22.4475	7.70639	9.14e-14	5.95e-12	20.6166
TCTA	17.3681	47.3517	7.70567	9.18e-14	5.97e-12	20.6118
PSAT1	-33.8568	43.012	-7.70077	9.5e-14	6.17e-12	20.5788
SRSF8	12.0106	47.782	7.69969	9.57e-14	6.2e-12	20.5716
PTTG1	-25.0104	42.5388	-7.69934	9.59e-14	6.21e-12	20.5692
GARS1	-9.24224	26.255	-7.69889	9.62e-14	6.22e-12	20.5662
RRM1	-19.8059	48.1718	-7.69457	9.91e-14	6.39e-12	20.5372
RBM28	-2.35176	7.58021	-7.68937	1.03e-13	6.61e-12	20.5023
TMEM9B	20.2218	77.4585	7.68608	1.05e-13	6.75e-12	20.4802
PPFIBP2	5.20743	10.9798	7.68215	1.08e-13	6.92e-12	20.4538
CPAMD8	10.4773	10.6825	7.68164	1.08e-13	6.93e-12	20.4505
LNX2	9.52757	25.276	7.67784	1.11e-13	7.11e-12	20.425
MTURN	10.5479	18.4901	7.6741	1.14e-13	7.29e-12	20.3999
TIPIN	-2.83187	7.31144	-7.67354	1.14e-13	7.3e-12	20.3961
MZT1	-16.5789	34.067	-7.67318	1.15e-13	7.31e-12	20.3937
RCOR3	4.88347	15.6521	7.6726	1.15e-13	7.33e-12	20.3899
PA2G4	-22.9852	79.7283	-7.66892	1.18e-13	7.51e-12	20.3652
AC005479.1	2.21303	2.50176	7.66854	1.18e-13	7.52e-12	20.3626
CCDC159	4.56768	12.0219	7.66543	1.21e-13	7.66e-12	20.3418
CAPZA1	-45.2288	169.895	-7.66376	1.22e-13	7.74e-12	20.3307
FAAH	13.746	31.2835	7.65942	1.26e-13	7.96e-12	20.3016
RGS20	-2.6275	2.08946	-7.65411	1.31e-13	8.24e-12	20.2661
SLC26A9	44.6619	34.899	7.65057	1.34e-13	8.42e-12	20.2424
CCDC34	-9.09799	14.5314	-7.64952	1.35e-13	8.48e-12	20.2354
EVA1C	10.9435	19.1766	7.64911	1.35e-13	8.49e-12	20.2327
SLC15A2	10.1857	15.0346	7.64314	1.41e-13	8.82e-12	20.1927
ACSM3	4.6873	6.17008	7.64215	1.42e-13	8.87e-12	20.1861
NSUN2	-24.0913	59.8108	-7.64143	1.43e-13	8.91e-12	20.1813
SLC44A4	92.0326	150.655	7.6373	1.47e-13	9.15e-12	20.1538
WDR75	-7.83008	28.257	-7.63605	1.48e-13	9.22e-12	20.1454
SLC7A5	-79.1548	94.3346	-7.63528	1.49e-13	9.26e-12	20.1403
PRTFDC1	-8.46976	14.0859	-7.62692	1.57e-13	9.77e-12	20.0845
DEK	-26.0859	68.3285	-7.62616	1.58e-13	9.81e-12	20.0794
MIR186	9.2737	13.8149	7.6211	1.64e-13	1.01e-11	20.0457
ZNF75D	3.41275	9.72863	7.62073	1.64e-13	1.02e-11	20.0432
IRX3	50.1804	64.5442	7.62043	1.65e-13	1.02e-11	20.0412
IL6ST	30.2047	71.2765	7.61923	1.66e-13	1.02e-11	20.0332
BAIAP2-DT	21.2766	44.9386	7.612	1.74e-13	1.07e-11	19.9851
TOM1L2	7.1456	20.5536	7.61132	1.75e-13	1.08e-11	19.9806
SMPD4	-8.7432	31.6202	-7.61066	1.76e-13	1.08e-11	19.9762
PTBP1	-26.8494	121.914	-7.60579	1.82e-13	1.12e-11	19.9437
ST3GAL5	12.7211	19.942	7.60501	1.83e-13	1.12e-11	19.9386
HSD17B11	56.7004	116.589	7.60487	1.83e-13	1.12e-11	19.9376
N4BP2L2	3.48553	11.3315	7.6043	1.84e-13	1.12e-11	19.9338
ORC5	-5.42989	16.6796	-7.60337	1.85e-13	1.13e-11	19.9276
ABCC6P2	2.16357	3.53818	7.60234	1.86e-13	1.14e-11	19.9208
NKIRAS2	-8.73969	32.01	-7.59306	1.98e-13	1.2e-11	19.8591
CHAC2	-4.38624	9.47161	-7.59264	1.99e-13	1.21e-11	19.8563
IER5L	-8.97853	13.6065	-7.59096	2.01e-13	1.22e-11	19.8451
PDCD10	-14.8326	40.0145	-7.59045	2.02e-13	1.22e-11	19.8418
UBE2E3	-19.9716	54.2729	-7.58745	2.06e-13	1.25e-11	19.8218
RPS6KA2	23.8931	52.3609	7.58662	2.07e-13	1.25e-11	19.8163
PHB	-12.7162	46.2282	-7.5848	2.1e-13	1.27e-11	19.8042
ABCE1	-10.2516	32.6474	-7.58414	2.11e-13	1.27e-11	19.7998
RNF34	-5.54511	22.1874	-7.58056	2.16e-13	1.3e-11	19.776
CASS4	2.53187	4.51734	7.57991	2.17e-13	1.3e-11	19.7717
RAD23B	-43.4977	143.567	-7.57552	2.23e-13	1.34e-11	19.7426
ERLIN1	-19.6684	52.0149	-7.57452	2.25e-13	1.34e-11	19.736
DCUN1D5	-2.50177	6.74644	-7.5744	2.25e-13	1.34e-11	19.7351
PPP1CC	-16.8437	64.2133	-7.57234	2.28e-13	1.36e-11	19.7215
TONSL	-6.16524	11.6279	-7.57197	2.29e-13	1.36e-11	19.7191
BICDL2	10.5901	20.1521	7.57011	2.32e-13	1.38e-11	19.7067
NIPAL3	6.75125	17.4528	7.56929	2.33e-13	1.38e-11	19.7013
LDB2	4.11752	8.50567	7.56286	2.44e-13	1.44e-11	19.6586
ENTPD3	8.40408	13.4159	7.56218	2.45e-13	1.45e-11	19.6542
BDH2	3.54347	10.2135	7.5598	2.49e-13	1.47e-11	19.6384
CYBRD1	55.0693	85.934	7.5596	2.49e-13	1.47e-11	19.637
EIPR1	-4.94773	17.4606	-7.55666	2.54e-13	1.5e-11	19.6176
ZMYND12	3.18023	5.38298	7.55567	2.56e-13	1.51e-11	19.611
BANK1	4.14877	7.47683	7.55514	2.57e-13	1.51e-11	19.6075
HDAC2	-8.8602	21.7611	-7.55496	2.57e-13	1.51e-11	19.6063
SULT1A1	3.5488	6.15225	7.55237	2.61e-13	1.54e-11	19.5892
REEP5	34.8732	133.463	7.55166	2.63e-13	1.54e-11	19.5844
CRNDE	4.66852	7.54392	7.55105	2.64e-13	1.55e-11	19.5804
TTF2	-2.41979	7.07505	-7.55083	2.64e-13	1.55e-11	19.5789
SET	-73.6425	226.806	-7.54917	2.67e-13	1.56e-11	19.568
PLEKHH2	4.25421	7.22673	7.54914	2.67e-13	1.56e-11	19.5678
AP2A1	-9.51972	37.0402	-7.54836	2.69e-13	1.57e-11	19.5626
MIR3671	2.04321	3.01522	7.54813	2.69e-13	1.57e-11	19.5611
CABLES1	9.43974	15.6586	7.54594	2.73e-13	1.59e-11	19.5466
FBXO32	-20.9406	29.4909	-7.54534	2.74e-13	1.59e-11	19.5426
TBX2	7.89098	14.3398	7.54482	2.75e-13	1.6e-11	19.5392
MEST	-22.4579	41.8993	-7.54121	2.82e-13	1.63e-11	19.5154
AL591895.1	35.8375	72.4544	7.53812	2.88e-13	1.66e-11	19.4949
AC083843.3	2.18069	2.38969	7.53722	2.9e-13	1.67e-11	19.489
RALA	-21.9485	73.6877	-7.53196	3e-13	1.73e-11	19.4542
AC008764.2	3.69387	9.67481	7.53095	3.02e-13	1.74e-11	19.4475
ACAA1	5.11019	18.1785	7.5225	3.2e-13	1.83e-11	19.3918
MAST4	5.59718	12.2433	7.5179	3.3e-13	1.89e-11	19.3614
PTGES3	-83.3521	292.206	-7.51583	3.35e-13	1.91e-11	19.3477
TNPO3	-15.299	49.843	-7.51539	3.36e-13	1.92e-11	19.3448
FAM210A	-4.05288	10.6253	-7.5134	3.4e-13	1.94e-11	19.3317
RUVBL1	-10.1918	27.9164	-7.51189	3.44e-13	1.96e-11	19.3218
ARHGAP31	6.87355	14.0486	7.51001	3.48e-13	1.98e-11	19.3094
PTPRE	9.65162	20.6442	7.5067	3.56e-13	2.02e-11	19.2875
CCDC90B	-4.99093	13.8447	-7.50029	3.72e-13	2.11e-11	19.2453
MRPL51	-49.128	171.814	-7.49853	3.76e-13	2.13e-11	19.2337
CST3	182.345	316.875	7.49652	3.81e-13	2.15e-11	19.2205
SLBP	-33.3779	102.44	-7.49582	3.83e-13	2.16e-11	19.2159
PRMT1	-21.1019	75.772	-7.49366	3.89e-13	2.19e-11	19.2017
ZYG11A	-2.06642	2.44649	-7.49243	3.92e-13	2.21e-11	19.1936
MRPS35	-58.3007	122.356	-7.49176	3.94e-13	2.21e-11	19.1892
GPSM3	31.8809	77.2469	7.48013	4.26e-13	2.39e-11	19.1127
RUFY3	5.4896	16.3525	7.47992	4.26e-13	2.39e-11	19.1114
GSAP	5.38598	12.8278	7.47102	4.53e-13	2.53e-11	19.0529
DNA2	-3.9308	6.40794	-7.46838	4.61e-13	2.57e-11	19.0355
TPSAB1	20.3268	30.6208	7.46439	4.73e-13	2.64e-11	19.0094
MAPK6	-13.1642	29.6314	-7.46298	4.78e-13	2.66e-11	19.0001
EHBP1	-5.44887	12.4316	-7.46098	4.84e-13	2.69e-11	18.987
PLOD3	-17.942	54.9038	-7.46051	4.86e-13	2.7e-11	18.9839
MRPL21	-10.2278	34.9136	-7.45941	4.89e-13	2.71e-11	18.9767
ACOX2	7.24417	13.1103	7.45745	4.96e-13	2.75e-11	18.9639
EXOSC2	-5.14789	17.8814	-7.45692	4.98e-13	2.75e-11	18.9604
Z69706.1	2.04528	3.94377	7.4531	5.11e-13	2.82e-11	18.9353
VWF	37.7386	69.0727	7.44958	5.23e-13	2.89e-11	18.9123
HAGH	6.68365	23.6743	7.44628	5.34e-13	2.95e-11	18.8907
DERA	-18.3813	52.1702	-7.44538	5.38e-13	2.96e-11	18.8848
AOC3	23.6066	39.5191	7.44318	5.46e-13	3e-11	18.8704
CDC27	-7.94394	29.5657	-7.44297	5.46e-13	3e-11	18.869
DNAJC4	9.10226	35.4269	7.43742	5.67e-13	3.11e-11	18.8327
DNALI1	14.6129	22.5648	7.43635	5.71e-13	3.12e-11	18.8257
CDKN2A	-21.1109	18.685	-7.43431	5.79e-13	3.16e-11	18.8124
DNAAF5	-7.86139	23.1283	-7.42829	6.03e-13	3.28e-11	18.773
RAD51-AS1	3.38216	8.021	7.42634	6.11e-13	3.32e-11	18.7603
B4GALT1	-86.1868	221.716	-7.42587	6.13e-13	3.32e-11	18.7571
TIMM10B	8.49789	32.8374	7.42407	6.2e-13	3.36e-11	18.7454
UNC13B	13.2089	24.8487	7.42399	6.21e-13	3.36e-11	18.7449
ATP13A3	-13.6803	30.6561	-7.42156	6.31e-13	3.41e-11	18.729
ANGPT1	4.1103	5.39384	7.4209	6.34e-13	3.42e-11	18.7247
AL691432.2	4.19439	9.09396	7.4191	6.41e-13	3.45e-11	18.713
SNED1	3.69024	7.09156	7.41907	6.41e-13	3.45e-11	18.7128
ARHGEF15	3.25307	6.30178	7.41794	6.46e-13	3.47e-11	18.7054
ITGB1	-42.0096	91.4869	-7.4178	6.47e-13	3.47e-11	18.7045
CTHRC1	-92.8455	140.75	-7.41642	6.53e-13	3.5e-11	18.6954
RRM2B	13.1914	34.8867	7.4161	6.54e-13	3.5e-11	18.6934
CCNE1	-13.0786	12.8908	-7.41396	6.64e-13	3.55e-11	18.6794
TEX30	-2.80683	5.6247	-7.41208	6.72e-13	3.59e-11	18.6671
ALPL	141.619	138.942	7.40855	6.88e-13	3.67e-11	18.6441
FAM13B	3.55404	10.6192	7.40218	7.18e-13	3.83e-11	18.6025
INAFM2	8.26178	24.4454	7.40182	7.2e-13	3.83e-11	18.6002
SF3B6	-53.4206	192.06	-7.40169	7.2e-13	3.83e-11	18.5994
SESN1	4.34281	10.9509	7.39139	7.72e-13	4.1e-11	18.5322
RUVBL2	-21.0353	72.4746	-7.38935	7.82e-13	4.14e-11	18.519
TMEM91	4.43637	8.08797	7.38676	7.96e-13	4.21e-11	18.5021
ZC3HC1	-4.73309	17.9737	-7.38651	7.97e-13	4.21e-11	18.5005
TMEM243	13.9426	26.431	7.38211	8.21e-13	4.33e-11	18.4719
LINC00665	-4.65576	7.01602	-7.38165	8.23e-13	4.34e-11	18.4689
MSRA	3.25346	9.12197	7.37499	8.61e-13	4.53e-11	18.4256
LRRK2	26.2043	24.658	7.37277	8.73e-13	4.59e-11	18.4112
CD109	-12.8494	13.9739	-7.37205	8.78e-13	4.6e-11	18.4065
KCMF1	-7.6022	27.1942	-7.37093	8.84e-13	4.63e-11	18.3992
CEP112	2.0374	5.21778	7.36984	8.91e-13	4.66e-11	18.3921
GPR108	15.8482	69.3248	7.3686	8.98e-13	4.69e-11	18.384
WDR62	-3.79012	5.01839	-7.36856	8.98e-13	4.69e-11	18.3838
P4HA1	-56.0658	120.236	-7.36847	8.99e-13	4.69e-11	18.3832
NATD1	4.78702	11.2053	7.36621	9.12e-13	4.75e-11	18.3685
PLA2G10	30.1333	24.8407	7.36545	9.17e-13	4.77e-11	18.3636
POLR3G	-2.40763	3.63666	-7.36505	9.2e-13	4.78e-11	18.361
SSRP1	-24.648	83.618	-7.36274	9.34e-13	4.85e-11	18.346
ARHGEF17	8.27875	22.7591	7.35925	9.56e-13	4.95e-11	18.3234
KLF15	8.46316	9.63271	7.35884	9.58e-13	4.96e-11	18.3207
MCM3	-43.9035	100.46	-7.34767	1.03e-12	5.32e-11	18.2482
UTP18	-12.601	47.2887	-7.34602	1.04e-12	5.37e-11	18.2376
ST6GALNAC4	26.2782	54.6379	7.34459	1.05e-12	5.41e-11	18.2283
AKAP13	11.9018	27.5373	7.3425	1.07e-12	5.48e-11	18.2148
ZP3	-4.43944	7.67997	-7.34045	1.08e-12	5.54e-11	18.2015
SMAD6	2.47677	5.09922	7.33963	1.09e-12	5.57e-11	18.1962
KIF3C	-7.59782	11.1414	-7.33852	1.1e-12	5.6e-11	18.189
SEC14L6	6.61423	6.84483	7.33373	1.13e-12	5.78e-11	18.158
MGLL	28.2985	60.77	7.32972	1.16e-12	5.93e-11	18.132
GABPB1	-2.90273	12.1627	-7.3272	1.18e-12	6.02e-11	18.1157
MRPL15	-37.7032	100.577	-7.32392	1.21e-12	6.15e-11	18.0945
CHRDL1	15.4511	16.9091	7.32351	1.21e-12	6.16e-11	18.0919
ACSS1	11.5003	21.0567	7.32198	1.22e-12	6.22e-11	18.082
SGF29	4.59967	17.0593	7.31991	1.24e-12	6.3e-11	18.0686
IFT140	7.43927	14.9601	7.31321	1.3e-12	6.57e-11	18.0253
TAF6	-8.56898	24.9519	-7.31274	1.3e-12	6.59e-11	18.0223
ABO	14.5867	21.5821	7.30793	1.34e-12	6.78e-11	17.9912
BANF1	-59.805	245.338	-7.30484	1.37e-12	6.9e-11	17.9713
RGL1	13.0385	29.3095	7.30425	1.38e-12	6.92e-11	17.9675
CKAP5	-16.9991	45.0893	-7.30209	1.4e-12	7.01e-11	17.9535
TSPAN4	13.5491	35.2633	7.29846	1.43e-12	7.17e-11	17.9301
XPO1	-6.58794	23.291	-7.29779	1.44e-12	7.19e-11	17.9258
SPATA6	2.95039	6.74673	7.29726	1.44e-12	7.21e-11	17.9224
DVL3	-18.3666	57.2994	-7.29569	1.46e-12	7.28e-11	17.9122
KLHL5	-12.2454	26.793	-7.29325	1.48e-12	7.39e-11	17.8965
CYREN	-2.40259	9.99652	-7.29006	1.51e-12	7.54e-11	17.876
RASGRP2	2.87355	4.31892	7.28945	1.52e-12	7.57e-11	17.8721
PREB	-16.4877	70.846	-7.28915	1.52e-12	7.58e-11	17.8701
SLC25A4	8.77547	26.7449	7.28597	1.55e-12	7.73e-11	17.8496
FMO2	10.5411	15.4486	7.28277	1.59e-12	7.89e-11	17.829
SMDT1	18.9318	67.2014	7.28242	1.59e-12	7.9e-11	17.8268
MAGOHB	-3.45325	11.2283	-7.27854	1.63e-12	8.1e-11	17.8018
GPRIN1	-5.20272	8.43623	-7.27665	1.65e-12	8.19e-11	17.7897
SLC25A39	-45.398	171.991	-7.27654	1.65e-12	8.19e-11	17.789
IGSF9B	3.36304	3.3798	7.27589	1.66e-12	8.21e-11	17.7848
RTL5	4.58169	7.25062	7.27585	1.66e-12	8.21e-11	17.7845
COPS8	-9.60642	39.3805	-7.27478	1.67e-12	8.26e-11	17.7776
CD40LG	2.22895	3.51229	7.27421	1.68e-12	8.29e-11	17.774
FOS	280.966	364.812	7.27372	1.68e-12	8.31e-11	17.7709
MYLIP	17.6856	44.0251	7.27104	1.71e-12	8.45e-11	17.7536
HLTF	-7.76965	13.842	-7.2707	1.72e-12	8.46e-11	17.7514
CCDC86	-5.18931	14.692	-7.27006	1.72e-12	8.49e-11	17.7473
CYYR1	5.2159	12.4154	7.26819	1.75e-12	8.58e-11	17.7353
C9orf152	23.1369	29.4231	7.26622	1.77e-12	8.68e-11	17.7226
CDH24	-8.07519	13.4445	-7.26293	1.81e-12	8.86e-11	17.7015
SLIT3	5.0931	6.44768	7.26114	1.83e-12	8.96e-11	17.69
DDX12P	-2.24902	4.027	-7.26066	1.83e-12	8.98e-11	17.6869
PTCSC3	8.84964	8.45516	7.26	1.84e-12	9.01e-11	17.6826
NCS1	-7.5669	14.6902	-7.2585	1.86e-12	9.09e-11	17.6731
RANGAP1	-17.8514	59.9077	-7.25736	1.87e-12	9.15e-11	17.6657
CD22	4.35078	5.27582	7.25651	1.89e-12	9.2e-11	17.6602
HNF1B	10.3566	18.7285	7.25113	1.95e-12	9.51e-11	17.6257
AC009244.1	4.2882	3.87837	7.25082	1.96e-12	9.52e-11	17.6238
WASF1	-5.92136	9.61726	-7.24888	1.98e-12	9.64e-11	17.6113
FIGNL1	-6.07375	12.4537	-7.24741	2e-12	9.71e-11	17.6019
SENP5	-5.21593	17.3041	-7.24494	2.03e-12	9.86e-11	17.586
REPS2	3.52192	6.30935	7.24388	2.05e-12	9.92e-11	17.5793
LRPPRC	-17.078	53.2853	-7.24061	2.09e-12	1.01e-10	17.5583
CD34	7.18375	18.068	7.239	2.12e-12	1.02e-10	17.5479
PUS1	-4.63438	14.1167	-7.23847	2.12e-12	1.02e-10	17.5446
NOD1	5.12675	10.9721	7.23758	2.14e-12	1.03e-10	17.5389
PFKFB4	-6.02062	8.27103	-7.23729	2.14e-12	1.03e-10	17.537
ABRACL	-38.0851	102.383	-7.23713	2.14e-12	1.03e-10	17.536
SCTR-AS1	3.03943	2.42249	7.23491	2.17e-12	1.04e-10	17.5218
ANKLE2	-5.48933	17.5868	-7.23397	2.19e-12	1.05e-10	17.5157
TMEM37	19.5883	29.7533	7.23207	2.21e-12	1.06e-10	17.5036
CD74	1264.38	2707.45	7.22782	2.28e-12	1.09e-10	17.4764
PPP1R12B	5.95856	11.0451	7.22671	2.29e-12	1.1e-10	17.4693
GCN1	-17.3606	54.7789	-7.22446	2.33e-12	1.11e-10	17.4549
SHE	8.83066	10.8739	7.22244	2.36e-12	1.12e-10	17.442
DGUOK	-13.9004	63.1799	-7.22092	2.38e-12	1.13e-10	17.4322
POLD2	-27.3749	86.6486	-7.2184	2.42e-12	1.15e-10	17.4161
ACADL	2.0963	2.31797	7.21793	2.43e-12	1.15e-10	17.4131
SLC27A3	10.2732	21.4965	7.21662	2.45e-12	1.16e-10	17.4047
MIR145	3.02157	3.80588	7.21219	2.52e-12	1.2e-10	17.3765
C5orf38	13.2726	15.3533	7.21169	2.53e-12	1.2e-10	17.3733
PRKDC	-25.3932	53.6802	-7.21158	2.53e-12	1.2e-10	17.3725
LSG1	-12.5966	31.7799	-7.20966	2.56e-12	1.21e-10	17.3603
CDKL2	10.5893	11.7215	7.20896	2.58e-12	1.22e-10	17.3558
PPIF	-28.0558	80.2686	-7.20753	2.6e-12	1.23e-10	17.3467
RNF26	-14.2619	42.3995	-7.20146	2.71e-12	1.28e-10	17.308
LRIG1	12.8068	32.8781	7.19535	2.82e-12	1.33e-10	17.269
KHSRP	-29.8678	115.174	-7.19308	2.86e-12	1.34e-10	17.2545
CBX3	-41.5	146.622	-7.1915	2.89e-12	1.36e-10	17.2445
SEC23A	-14.4922	27.9212	-7.19064	2.9e-12	1.36e-10	17.239
AGMAT	-2.3835	4.11151	-7.18966	2.92e-12	1.37e-10	17.2327
EP300-AS1	2.13599	3.88876	7.1896	2.92e-12	1.37e-10	17.2323
MRPS12	-22.2961	61.4197	-7.18893	2.94e-12	1.37e-10	17.228
ALDH1B1	-19.9607	44.8903	-7.18368	3.04e-12	1.42e-10	17.1946
EIF4G1	-61.2706	193.529	-7.18189	3.07e-12	1.43e-10	17.1832
LAMP3	82.4166	98.046	7.18152	3.08e-12	1.44e-10	17.1809
DNAJC2	-4.65329	14.2968	-7.18019	3.11e-12	1.45e-10	17.1724
TBX5	3.18235	6.53124	7.17882	3.14e-12	1.46e-10	17.1636
ACTG1	-1136.25	3977.81	-7.17377	3.24e-12	1.5e-10	17.1315
FXR1	-9.88768	31.1364	-7.16963	3.33e-12	1.54e-10	17.1052
AL136452.1	2.26857	2.32216	7.16891	3.35e-12	1.55e-10	17.1006
ADGRD1	6.5402	8.30309	7.16754	3.38e-12	1.56e-10	17.0919
DRAP1	-37.4692	131.646	-7.16606	3.41e-12	1.57e-10	17.0825
SELENOW	54.4562	148.886	7.16262	3.49e-12	1.61e-10	17.0606
ZNF44	2.13306	6.81547	7.16253	3.49e-12	1.61e-10	17.06
IMMT	-19.3891	79.1683	-7.16204	3.5e-12	1.61e-10	17.057
CORO1C	-25.3332	71.3033	-7.16095	3.52e-12	1.62e-10	17.05
GEMIN8	5.33997	20.3172	7.15989	3.55e-12	1.63e-10	17.0433
MRPL13	-11.0638	28.687	-7.15663	3.62e-12	1.67e-10	17.0226
GHDC	9.51749	34.3316	7.15481	3.67e-12	1.68e-10	17.011
SLC7A1	-10.6652	24.0538	-7.14544	3.9e-12	1.78e-10	16.9516
PARP2	-5.96543	17.1263	-7.14518	3.91e-12	1.78e-10	16.9499
MIR3677	5.42445	5.90213	7.14398	3.94e-12	1.79e-10	16.9423
TTI1	-7.9835	27.7623	-7.13533	4.16e-12	1.89e-10	16.8875
GATA6	6.70374	9.79268	7.13355	4.21e-12	1.91e-10	16.8762
STXBP1	16.024	29.7031	7.13079	4.29e-12	1.94e-10	16.8587
MTA2	-18.3495	80.3396	-7.12851	4.35e-12	1.97e-10	16.8443
LSM12P1	-3.33328	9.85933	-7.12762	4.38e-12	1.98e-10	16.8387
UMPS	-4.23208	13.8754	-7.12541	4.44e-12	2e-10	16.8247
ACSL5	64.2866	116.58	7.1253	4.44e-12	2e-10	16.824
FENDRR	2.05426	2.05635	7.12223	4.53e-12	2.04e-10	16.8046
JAM2	2.8112	5.93725	7.11782	4.66e-12	2.1e-10	16.7767
TSPOAP1	3.69886	5.85713	7.11675	4.7e-12	2.11e-10	16.77
RTN4RL1	4.51616	4.56324	7.11235	4.83e-12	2.17e-10	16.7421
NOP53	40.1376	141.57	7.11125	4.87e-12	2.18e-10	16.7352
ZNF639	-4.45391	14.3496	-7.1095	4.92e-12	2.2e-10	16.7241
CKAP4	-50.9947	146.108	-7.10837	4.96e-12	2.21e-10	16.717
RALGPS1	2.09302	5.40348	7.10579	5.04e-12	2.25e-10	16.7007
VDAC2	-21.3841	69.2323	-7.10544	5.05e-12	2.25e-10	16.6985
CACNB1	6.19151	9.07129	7.10442	5.09e-12	2.27e-10	16.6921
SH3GL1	-16.8978	62.7226	-7.09795	5.3e-12	2.36e-10	16.6512
PUS7	-6.87046	18.2043	-7.09518	5.4e-12	2.4e-10	16.6338
MPHOSPH9	-2.07301	5.22246	-7.08647	5.71e-12	2.54e-10	16.5788
PRR15L	83.1011	146.925	7.08226	5.87e-12	2.6e-10	16.5523
DDX11	-5.77924	11.5571	-7.07511	6.15e-12	2.72e-10	16.5073
FKBP10	-64.9639	110.505	-7.07387	6.2e-12	2.74e-10	16.4995
WSB2	-18.231	54.5355	-7.07175	6.28e-12	2.77e-10	16.4861
KLF2	20.6719	30.8786	7.07145	6.3e-12	2.77e-10	16.4842
TUBGCP6	8.36192	22.6091	7.07129	6.3e-12	2.77e-10	16.4833
DPEP2	2.22167	3.83166	7.07011	6.35e-12	2.79e-10	16.4758
SAE1	-23.1994	78.5116	-7.06772	6.45e-12	2.83e-10	16.4608
FAM220A	-9.30203	31.5458	-7.06686	6.48e-12	2.84e-10	16.4554
FMO5	30.7579	35.9919	7.06436	6.59e-12	2.89e-10	16.4397
FRY	2.55299	5.56685	7.06388	6.61e-12	2.89e-10	16.4367
ENO1	-419.176	1249.19	-7.06085	6.74e-12	2.94e-10	16.4176
COA7	-6.99031	20.036	-7.06028	6.77e-12	2.95e-10	16.414
C11orf96	22.3595	34.3701	7.05676	6.92e-12	3.01e-10	16.392
EIF2S1	-13.1399	44.8007	-7.0567	6.92e-12	3.01e-10	16.3915
MTIF2	-9.83309	37.6446	-7.05307	7.09e-12	3.08e-10	16.3687
DCLRE1B	-3.39153	11.1013	-7.04819	7.31e-12	3.17e-10	16.3382
TRIM22	19.5992	46.1935	7.04592	7.42e-12	3.21e-10	16.3239
PARM1	92.8382	133.277	7.04474	7.48e-12	3.24e-10	16.3165
PRX	4.21484	6.03462	7.0427	7.58e-12	3.27e-10	16.3037
SKP2	-3.74631	5.03174	-7.0425	7.59e-12	3.27e-10	16.3025
POFUT1	-11.5124	37.4018	-7.04135	7.64e-12	3.29e-10	16.2952
UBE2R2	-18.0225	69.7634	-7.04123	7.65e-12	3.29e-10	16.2945
RHEBL1	-2.51012	5.26906	-7.03438	7.99e-12	3.43e-10	16.2516
GNPTG	13.5226	51.7871	7.03138	8.15e-12	3.5e-10	16.2328
SSX2IP	-4.16491	7.70194	-7.02835	8.31e-12	3.56e-10	16.2138
MVP	74.4228	213.418	7.02704	8.38e-12	3.58e-10	16.2056
RAD51C	-2.00735	7.73901	-7.02645	8.41e-12	3.59e-10	16.2019
COX4I2	11.3073	19.4494	7.02439	8.52e-12	3.64e-10	16.1891
AL139041.1	2.18079	2.30705	7.02094	8.71e-12	3.71e-10	16.1675
ST3GAL6	2.64439	4.91698	7.01999	8.77e-12	3.73e-10	16.1615
CD83	17.1895	39.2387	7.01968	8.78e-12	3.73e-10	16.1596
AC015802.7	3.09963	4.65844	7.01614	8.99e-12	3.81e-10	16.1375
UTP6	-5.95233	25.8876	-7.01532	9.03e-12	3.83e-10	16.1323
FMO4	2.71663	6.51498	7.01473	9.07e-12	3.84e-10	16.1286
LINC01836	2.31848	3.65656	7.01464	9.07e-12	3.84e-10	16.1281
MRPS22	-2.80867	10.1322	-7.01435	9.09e-12	3.84e-10	16.1262
NCALD	4.41557	8.25429	7.01387	9.12e-12	3.85e-10	16.1233
ARL6IP1	-52.3615	185.384	-7.01317	9.16e-12	3.87e-10	16.1189
ARHGEF38	3.70399	7.95079	7.01237	9.21e-12	3.88e-10	16.1139
PDZD2	3.84606	5.65309	7.01041	9.32e-12	3.93e-10	16.1016
NDUFA12	-16.1004	65.4335	-7.00508	9.65e-12	4.05e-10	16.0683
MTMR10	2.81781	8.12817	7.00466	9.67e-12	4.06e-10	16.0657
CFI	4.37741	8.26546	7.00337	9.75e-12	4.09e-10	16.0577
GOLGA2P10	5.8424	9.86659	7.0011	9.9e-12	4.14e-10	16.0435
SSB	-12.9099	47.8846	-7.00068	9.92e-12	4.15e-10	16.0408
CYB5D2	7.7655	23.2255	6.99886	1e-11	4.19e-10	16.0295
CDC123	-15.1388	60.2517	-6.99792	1.01e-11	4.21e-10	16.0237
NOL10	-6.30714	23.8598	-6.9973	1.01e-11	4.22e-10	16.0198
SPAG4	-9.80158	21.6435	-6.99517	1.03e-11	4.28e-10	16.0065
RPA3	-8.59906	25.7562	-6.99465	1.03e-11	4.29e-10	16.0032
RBM5	5.74759	19.7227	6.99329	1.04e-11	4.32e-10	15.9948
FOXF1	4.25981	8.07081	6.99121	1.05e-11	4.38e-10	15.9818
YBX2	-4.30577	4.3677	-6.99032	1.06e-11	4.4e-10	15.9763
PSMD3	-29.2266	106.12	-6.98969	1.06e-11	4.41e-10	15.9724
ZMYND19	-7.75803	27.8096	-6.98873	1.07e-11	4.43e-10	15.9664
RBL2	10.5528	32.913	6.98866	1.07e-11	4.43e-10	15.9659
UFD1	-4.26976	14.7735	-6.98595	1.09e-11	4.5e-10	15.949
ZC3H15	-21.8629	76.7026	-6.98464	1.1e-11	4.53e-10	15.9409
FBL	-50.0974	167.573	-6.98164	1.12e-11	4.61e-10	15.9222
ABCF3	-8.5201	37.615	-6.97966	1.13e-11	4.67e-10	15.9099
MTX1P1	-5.84829	12.1606	-6.97928	1.14e-11	4.68e-10	15.9075
PLCB2	7.16102	16.0357	6.97844	1.14e-11	4.7e-10	15.9022
USP54	6.39148	16.567	6.97412	1.18e-11	4.83e-10	15.8754
MAP6	3.35942	4.18905	6.97258	1.19e-11	4.87e-10	15.8658
NBN	-11.3884	33.5152	-6.97123	1.2e-11	4.91e-10	15.8574
MRPL12	-8.06646	20.0938	-6.97093	1.2e-11	4.91e-10	15.8556
FHL1	16.4029	19.7641	6.96948	1.21e-11	4.95e-10	15.8465
XXYLT1	-4.76542	11.0692	-6.96879	1.22e-11	4.97e-10	15.8422
EDA2R	2.73919	3.25234	6.96868	1.22e-11	4.97e-10	15.8415
FBXO38	5.27604	17.3155	6.96864	1.22e-11	4.97e-10	15.8413
SDCCAG8	4.28824	17.2324	6.9685	1.22e-11	4.97e-10	15.8405
SLC2A5	-3.07963	4.84999	-6.96794	1.22e-11	4.98e-10	15.837
TMEM98	22.1807	49.4415	6.96652	1.23e-11	5.02e-10	15.8281
ALDH5A1	6.62674	15.9204	6.96598	1.24e-11	5.03e-10	15.8248
AL035661.1	34.0023	64.6357	6.96542	1.24e-11	5.05e-10	15.8213
JAML	4.53293	9.48628	6.95872	1.3e-11	5.25e-10	15.7796
BTNL9	4.2843	3.87182	6.95771	1.31e-11	5.28e-10	15.7734
EZH1	4.41355	17.0846	6.95537	1.33e-11	5.36e-10	15.7589
HSD17B6	39.9062	33.4379	6.95474	1.33e-11	5.38e-10	15.7549
RN7SKP51	3.91855	3.29258	6.95428	1.33e-11	5.39e-10	15.7521
RCE1	-6.5407	25.6526	-6.95361	1.34e-11	5.41e-10	15.7479
AC024580.1	2.2319	4.43641	6.9512	1.36e-11	5.49e-10	15.733
TRIM28	-67.6913	222.016	-6.94761	1.39e-11	5.61e-10	15.7107
RPS6KA1	13.6095	52.7948	6.94444	1.42e-11	5.72e-10	15.6911
STIP1	-40.1469	141.904	-6.94355	1.43e-11	5.75e-10	15.6855
DISP1	2.1147	5.6972	6.94184	1.44e-11	5.81e-10	15.6749
SENP2	-7.16172	21.8437	-6.94088	1.45e-11	5.83e-10	15.669
SNF8	-4.69457	21.8989	-6.93851	1.48e-11	5.91e-10	15.6543
TMEM132A	-13.9528	26.7301	-6.93464	1.51e-11	6.04e-10	15.6303
TDRP	11.2752	25.3525	6.93432	1.52e-11	6.05e-10	15.6283
HOXA10	-2.37338	2.17161	-6.93426	1.52e-11	6.05e-10	15.628
SFTPA1	3575.81	3477.01	6.93369	1.52e-11	6.07e-10	15.6244
TIMM8A	-2.56506	8.68058	-6.93281	1.53e-11	6.1e-10	15.619
SEM1	-8.23185	27.1106	-6.9321	1.54e-11	6.12e-10	15.6146
PFDN4	-13.6735	38.3545	-6.93194	1.54e-11	6.12e-10	15.6136
SNX25	12.5416	23.653	6.92843	1.57e-11	6.25e-10	15.5919
GNAI3	-9.20454	35.7856	-6.92841	1.57e-11	6.25e-10	15.5917
JPT1	-61.5924	156.363	-6.92492	1.61e-11	6.39e-10	15.5701
CPA3	29.7008	43.4628	6.92385	1.62e-11	6.43e-10	15.5635
SNRPG	-28.3632	79.7682	-6.92313	1.63e-11	6.45e-10	15.5591
RNF145	76.266	157.895	6.92156	1.64e-11	6.5e-10	15.5494
PGP	-5.01778	18.7058	-6.91877	1.67e-11	6.61e-10	15.5321
GMPR	9.05593	14.8535	6.91851	1.68e-11	6.62e-10	15.5305
MMP14	-148.581	264.183	-6.91634	1.7e-11	6.7e-10	15.5171
SNRPA	-14.5878	67.7016	-6.91512	1.71e-11	6.75e-10	15.5096
TNXB	5.20741	5.29179	6.91415	1.72e-11	6.78e-10	15.5035
STAT1	-64.6691	135.967	-6.91357	1.73e-11	6.8e-10	15.5
CLUAP1	2.34518	7.91681	6.91279	1.74e-11	6.83e-10	15.4952
C19orf47	-3.2759	11.507	-6.9098	1.77e-11	6.95e-10	15.4766
PSMA5	-15.5861	58.1444	-6.90953	1.77e-11	6.95e-10	15.475
DCUN1D1	-5.03332	15.0218	-6.90563	1.82e-11	7.12e-10	15.4509
SMC4	-11.5206	22.3321	-6.90465	1.83e-11	7.16e-10	15.4449
PPIAP22	-56.7165	182.83	-6.90277	1.85e-11	7.24e-10	15.4333
HSPE1	-14.055	38.1857	-6.90155	1.87e-11	7.28e-10	15.4257
ROS1	32.1281	35.6433	6.90021	1.88e-11	7.34e-10	15.4175
KCNK5	34.9523	60.8883	6.89881	1.9e-11	7.4e-10	15.4089
VTA1	-5.48624	18.8797	-6.89848	1.9e-11	7.41e-10	15.4068
MEX3D	-12.9612	34.2072	-6.89692	1.92e-11	7.47e-10	15.3972
ARHGEF2	17.2281	44.0018	6.89679	1.92e-11	7.47e-10	15.3964
ZNF385B	11.9294	9.77722	6.89155	1.99e-11	7.71e-10	15.3641
PLIN5	2.14455	2.76331	6.8903	2e-11	7.76e-10	15.3564
FAM117A	6.72961	17.6583	6.88887	2.02e-11	7.82e-10	15.3476
C17orf58	-6.67558	18.4745	-6.88652	2.05e-11	7.93e-10	15.3331
CCDC137	-14.3684	48.2225	-6.88566	2.06e-11	7.97e-10	15.3278
SRPRB	-15.6653	57.7592	-6.88529	2.07e-11	7.98e-10	15.3255
OSGIN2	-12.3921	28.8944	-6.88166	2.12e-11	8.16e-10	15.3032
CCT3	-92.7332	294.172	-6.88013	2.14e-11	8.23e-10	15.2937
ARV1	10.6183	33.6443	6.87907	2.15e-11	8.28e-10	15.2872
SORCS2	11.4641	13.3274	6.87426	2.22e-11	8.52e-10	15.2576
ACLY	-41.7324	114.094	-6.87226	2.25e-11	8.62e-10	15.2453
PLA2G1B	39.2885	24.9356	6.87153	2.26e-11	8.65e-10	15.2408
C11orf24	-15.2903	52.8339	-6.87033	2.27e-11	8.7e-10	15.2335
AC069544.2	-3.24318	12.6536	-6.87006	2.28e-11	8.71e-10	15.2318
ITGB1BP1	-5.0812	20.3839	-6.86791	2.31e-11	8.81e-10	15.2186
MECOM	15.3533	25.8059	6.86665	2.33e-11	8.88e-10	15.2108
SYNJ2	-3.13478	8.42699	-6.86639	2.33e-11	8.89e-10	15.2092
RNF7	-11.4595	49.224	-6.86347	2.37e-11	9.03e-10	15.1913
RCBTB2	3.48795	11.2657	6.86296	2.38e-11	9.06e-10	15.1882
SUZ12	-9.46044	28.33	-6.85863	2.45e-11	9.29e-10	15.1616
LY86	12.6013	25.8606	6.85764	2.46e-11	9.35e-10	15.1555
TCF3	-14.3317	47.4676	-6.85701	2.47e-11	9.37e-10	15.1517
GTF2H3	-6.73247	25.9548	-6.85553	2.49e-11	9.45e-10	15.1426
FAM83A	-76.0376	77.0891	-6.85188	2.55e-11	9.65e-10	15.1202
ACP1	-16.3379	69.9454	-6.84574	2.65e-11	1e-09	15.0825
PWP1	-11.5749	52.94	-6.8454	2.66e-11	1e-09	15.0804
HAUS2	-3.73935	13.2316	-6.84507	2.66e-11	1e-09	15.0784
RBM17	-8.2936	38.0347	-6.84413	2.68e-11	1.01e-09	15.0726
ARL5B	-7.65183	20.3521	-6.84408	2.68e-11	1.01e-09	15.0724
FUCA1	68.7012	190.55	6.8436	2.69e-11	1.01e-09	15.0694
CDK18	7.03432	18.5773	6.8434	2.69e-11	1.01e-09	15.0681
CCNE2	-2.06573	3.10308	-6.84107	2.73e-11	1.03e-09	15.0539
TFRC	-42.7846	67.3147	-6.83919	2.77e-11	1.04e-09	15.0424
MARCKS	-46.1545	126.862	-6.83861	2.78e-11	1.04e-09	15.0388
PRECSIT	-2.51537	3.62069	-6.83797	2.79e-11	1.04e-09	15.0349
AC004982.2	4.83845	9.51008	6.83599	2.82e-11	1.05e-09	15.0228
AK4	-7.38154	12.2691	-6.83424	2.85e-11	1.07e-09	15.0121
TUBB6	-24.1884	41.4133	-6.83196	2.89e-11	1.08e-09	14.9981
MELTF	-11.809	10.6821	-6.82974	2.93e-11	1.09e-09	14.9845
NCBP2	-14.6317	54.5746	-6.82912	2.95e-11	1.1e-09	14.9807
TPSB2	23.0158	32.8407	6.8287	2.95e-11	1.1e-09	14.9782
SFXN1	-7.19709	22.4783	-6.8283	2.96e-11	1.1e-09	14.9757
YIF1B	-7.24132	26.3339	-6.82531	3.02e-11	1.12e-09	14.9574
NCBP1	-6.93187	24.8884	-6.82486	3.03e-11	1.12e-09	14.9547
LIN54	-2.01103	8.38385	-6.82283	3.06e-11	1.14e-09	14.9423
ADAM17	-4.54812	12.109	-6.81419	3.24e-11	1.19e-09	14.8895
LYPD3	-35.0844	27.5836	-6.81177	3.29e-11	1.21e-09	14.8747
TRIM13	2.48646	10.4395	6.81173	3.29e-11	1.21e-09	14.8744
SHH	5.07061	5.12371	6.80838	3.36e-11	1.24e-09	14.854
FAM184A	3.15638	5.04495	6.80699	3.39e-11	1.25e-09	14.8455
KLF16	-5.72784	20.104	-6.80648	3.4e-11	1.25e-09	14.8424
DARS1	-17.1306	65.2423	-6.80627	3.4e-11	1.25e-09	14.8411
LINC00888	-3.47139	8.84236	-6.80589	3.41e-11	1.25e-09	14.8388
FAM210B	27.5228	83.9777	6.80565	3.41e-11	1.25e-09	14.8373
ASAH1	30.4725	81.0616	6.80155	3.5e-11	1.28e-09	14.8123
ZNF608	4.13167	10.1954	6.80066	3.52e-11	1.29e-09	14.8069
CCDC71L	-6.93633	18.9428	-6.79988	3.54e-11	1.3e-09	14.8022
AC099677.1	6.19056	10.3678	6.79477	3.65e-11	1.33e-09	14.771
DUSP22	6.39302	26.6499	6.79448	3.66e-11	1.34e-09	14.7692
ZBTB16	6.73548	5.95758	6.79302	3.69e-11	1.35e-09	14.7603
GPN3	-7.29176	28.6094	-6.79237	3.71e-11	1.35e-09	14.7564
MMRN1	3.64422	5.35621	6.78971	3.77e-11	1.37e-09	14.7402
SH2D3C	5.17866	13.1087	6.78832	3.8e-11	1.39e-09	14.7317
LAMA2	3.99777	7.89535	6.78788	3.82e-11	1.39e-09	14.729
PCGF6	-2.64339	8.81319	-6.7858	3.87e-11	1.4e-09	14.7163
GSS	-8.36881	32.7262	-6.78506	3.88e-11	1.41e-09	14.7118
VSIG2	62.23	59.1278	6.78195	3.96e-11	1.44e-09	14.6929
STC2	-10.6253	11.212	-6.78004	4.01e-11	1.45e-09	14.6813
FAM189A2	3.67127	5.01895	6.77828	4.05e-11	1.47e-09	14.6706
SPTLC3	4.78949	6.85969	6.77639	4.1e-11	1.48e-09	14.6591
AL445493.3	2.09153	1.72896	6.77556	4.12e-11	1.49e-09	14.6541
PEDS1	-4.71309	17.0526	-6.77192	4.22e-11	1.52e-09	14.632
U2AF2	-28.2265	118.747	-6.77121	4.23e-11	1.53e-09	14.6276
GGTA1	2.18489	5.39731	6.77039	4.26e-11	1.53e-09	14.6227
TNNT1	-37.6145	35.4803	-6.76915	4.29e-11	1.54e-09	14.6151
PDRG1	-10.9431	36.2412	-6.76696	4.35e-11	1.56e-09	14.6018
DHX36	-5.2831	18.4269	-6.76564	4.38e-11	1.58e-09	14.5938
FYTTD1	-8.02304	27.6689	-6.76553	4.39e-11	1.58e-09	14.5931
ENTPD7	-3.43785	10.0661	-6.7609	4.52e-11	1.62e-09	14.565
SCGB3A2	1989.49	1195.83	6.7607	4.52e-11	1.62e-09	14.5638
PPP1R14B	-62.6052	194.09	-6.75509	4.68e-11	1.67e-09	14.5298
SARAF	60.4267	254.424	6.74937	4.85e-11	1.73e-09	14.4951
ELK1	-8.77817	36.5202	-6.74423	5.01e-11	1.79e-09	14.4639
RPL10P19	2.58665	3.00932	6.7433	5.04e-11	1.79e-09	14.4583
NISCH	8.78468	31.7654	6.74245	5.07e-11	1.8e-09	14.4532
POLE3	-22.3844	80.5337	-6.74189	5.08e-11	1.81e-09	14.4498
PER1	25.0723	51.3046	6.74055	5.13e-11	1.82e-09	14.4417
EMC1	-9.20177	29.2296	-6.73619	5.27e-11	1.87e-09	14.4153
ALDOA	-4.94132	8.14975	-6.73285	5.38e-11	1.9e-09	14.3951
ILF2	-107.682	353.38	-6.73072	5.45e-11	1.93e-09	14.3822
CHORDC1	-2.89928	8.82744	-6.73058	5.45e-11	1.93e-09	14.3814
PKM	-154.086	524.383	-6.71437	6.03e-11	2.12e-09	14.2834
PIGQ	5.75506	19.2333	6.71281	6.09e-11	2.14e-09	14.274
POPDC3	-4.54052	3.18272	-6.71277	6.09e-11	2.14e-09	14.2738
PRPF40A	-10.5751	41.2488	-6.71203	6.12e-11	2.15e-09	14.2693
AC007405.3	3.87488	6.81096	6.71153	6.14e-11	2.15e-09	14.2663
SCNM1	-9.15811	31.7491	-6.70638	6.34e-11	2.22e-09	14.2352
PPIA	-44.2158	177.202	-6.706	6.35e-11	2.22e-09	14.2329
PEBP4	77.2447	53.0622	6.70444	6.41e-11	2.24e-09	14.2235
AP001207.3	3.05944	3.74231	6.70312	6.47e-11	2.26e-09	14.2155
SLC38A7	-4.36224	14.8915	-6.703	6.47e-11	2.26e-09	14.2149
RAB17	9.64181	24.6925	6.7028	6.48e-11	2.26e-09	14.2137
SELENOP	15.0518	27.5436	6.70257	6.49e-11	2.26e-09	14.2123
ALOX15B	67.9189	76.5883	6.70211	6.51e-11	2.27e-09	14.2095
RAPGEF5	6.73585	16.4623	6.70102	6.55e-11	2.28e-09	14.2029
PSMB3	-104.232	353.508	-6.70039	6.58e-11	2.29e-09	14.1991
GTF2IRD1	-5.50548	18.7162	-6.69969	6.61e-11	2.29e-09	14.1949
GIPR	2.76416	4.11703	6.69955	6.61e-11	2.29e-09	14.1941
TXNRD1	-207.275	213.664	-6.69751	6.69e-11	2.32e-09	14.1818
RAD18	-2.31948	7.61567	-6.69746	6.7e-11	2.32e-09	14.1815
UBE2V2	-8.32403	28.3672	-6.69505	6.8e-11	2.35e-09	14.1669
ANKRD29	7.31539	9.20252	6.69471	6.81e-11	2.36e-09	14.1649
FAM160A2	6.94645	27.7961	6.69427	6.83e-11	2.36e-09	14.1623
DDX55	-3.77663	13.2267	-6.69191	6.93e-11	2.39e-09	14.1481
ERGIC2	-10.7934	28.5851	-6.69038	7e-11	2.41e-09	14.1388
LARGE1	2.71588	5.35776	6.68987	7.02e-11	2.42e-09	14.1358
CEBPA-DT	2.81516	4.53475	6.68969	7.03e-11	2.42e-09	14.1347
ARHGEF2-AS1	2.85113	2.39835	6.68565	7.2e-11	2.48e-09	14.1104
ETV1	8.42973	14.2292	6.68467	7.25e-11	2.49e-09	14.1045
VANGL1	-4.42143	12.5586	-6.68385	7.29e-11	2.5e-09	14.0995
C20orf194	2.88656	8.92625	6.68379	7.29e-11	2.5e-09	14.0992
YME1L1	-19.1696	76.0002	-6.68015	7.45e-11	2.55e-09	14.0773
RBM42	-34.5958	117.212	-6.68011	7.46e-11	2.55e-09	14.0771
ORMDL3	28.4795	103.273	6.67891	7.51e-11	2.57e-09	14.0699
PPM1M	5.69546	23.6711	6.67881	7.52e-11	2.57e-09	14.0693
TMEM185B	-7.35828	30.8435	-6.67752	7.58e-11	2.59e-09	14.0615
NELFE	-23.2859	96.9189	-6.67464	7.71e-11	2.63e-09	14.0442
POT1	-2.88551	9.05445	-6.67455	7.72e-11	2.63e-09	14.0437
CES2	7.54612	23.2659	6.67427	7.73e-11	2.64e-09	14.042
SLC44A1	-12.2247	37.035	-6.67329	7.78e-11	2.65e-09	14.0361
GBP1	-38.5071	58.3107	-6.67324	7.78e-11	2.65e-09	14.0358
TUBA4A	-35.3933	80.6306	-6.6728	7.8e-11	2.65e-09	14.0332
DPM1	-23.3763	91.357	-6.67126	7.87e-11	2.68e-09	14.0239
FOXK2	-6.47871	25.2097	-6.66991	7.94e-11	2.69e-09	14.0158
RNH1	16.4848	77.7041	6.66803	8.03e-11	2.72e-09	14.0045
SUMO2	-32.3672	133.599	-6.66728	8.07e-11	2.73e-09	14
NUMBL	-5.2537	14.2879	-6.66712	8.08e-11	2.73e-09	13.9991
ATP8A1	11.6597	17.1582	6.66509	8.18e-11	2.76e-09	13.9869
SFTPA2	4462.03	4277.7	6.66457	8.21e-11	2.77e-09	13.9838
STRN4	-9.28117	37.1307	-6.66431	8.22e-11	2.77e-09	13.9822
AL133466.1	2.71102	2.35391	6.6617	8.35e-11	2.81e-09	13.9665
GGTLC1	59.2761	46.6244	6.6577	8.56e-11	2.88e-09	13.9426
STK33	2.27726	4.08406	6.65516	8.7e-11	2.92e-09	13.9274
WDR12	-3.32176	10.7846	-6.65372	8.77e-11	2.94e-09	13.9187
TMEM117	-2.03951	4.42223	-6.65239	8.85e-11	2.96e-09	13.9108
GSTCD	-2.08473	6.78138	-6.65168	8.88e-11	2.98e-09	13.9065
B9D2	3.70593	12.2729	6.64563	9.22e-11	3.08e-09	13.8703
KANK2	11.5189	38.1395	6.64454	9.28e-11	3.1e-09	13.8638
SSBP1	-10.1266	40.9752	-6.64173	9.45e-11	3.15e-09	13.8469
SULF1	-49.6534	66.1585	-6.63985	9.56e-11	3.19e-09	13.8357
C1QTNF6	-6.79341	13.8333	-6.63658	9.75e-11	3.25e-09	13.8162
TMEM237	-3.45341	9.44053	-6.635	9.84e-11	3.28e-09	13.8067
S1PR4	4.81534	11.8638	6.63491	9.85e-11	3.28e-09	13.8062
TIMM23	-28.3907	135.222	-6.63487	9.85e-11	3.28e-09	13.8059
ERG	2.97481	7.23848	6.6346	9.87e-11	3.28e-09	13.8043
ATP5MC3	-33.7398	120.715	-6.63301	9.97e-11	3.31e-09	13.7948
GNPNAT1	-11.7099	19.1577	-6.63213	1e-10	3.32e-09	13.7895
VWA5A	9.41347	24.4921	6.62791	1.03e-10	3.41e-09	13.7643
CACYBP	-15.2175	55.0359	-6.62647	1.04e-10	3.44e-09	13.7557
CRYM	32.7706	27.9115	6.62505	1.05e-10	3.46e-09	13.7473
PLOD1	-39.5427	117.282	-6.62038	1.08e-10	3.56e-09	13.7194
KAT2B	4.90543	14.3559	6.61966	1.08e-10	3.57e-09	13.7151
MDM4	4.52392	14.4079	6.61738	1.1e-10	3.62e-09	13.7015
LRIF1	-5.89526	17.6569	-6.6169	1.1e-10	3.63e-09	13.6987
SRPK2	-7.19543	25.203	-6.61652	1.1e-10	3.63e-09	13.6963
CDCP1	-24.4613	42.4543	-6.61579	1.11e-10	3.65e-09	13.692
JMJD6	-3.98975	16.3678	-6.61213	1.13e-10	3.73e-09	13.6702
SLC16A11	4.62743	4.15513	6.61045	1.14e-10	3.76e-09	13.6602
SLC39A8	28.7956	59.0429	6.60998	1.15e-10	3.77e-09	13.6574
MFN1	-6.52351	25.0709	-6.60719	1.17e-10	3.83e-09	13.6407
EIF4E3	2.35048	7.5531	6.60672	1.17e-10	3.84e-09	13.638
ENPP1	-2.06669	2.53617	-6.60337	1.2e-10	3.92e-09	13.618
CTSG	3.35609	3.35608	6.60009	1.22e-10	3.99e-09	13.5985
HLA-DRB1	1029.63	2254.97	6.59669	1.25e-10	4.07e-09	13.5782
NLRP1	3.76402	8.21115	6.59654	1.25e-10	4.07e-09	13.5773
DNTTIP2	-8.03688	30.9444	-6.59574	1.25e-10	4.09e-09	13.5726
AGR3	147.79	191.681	6.59248	1.28e-10	4.16e-09	13.5532
TOMM70	-15.1227	54.705	-6.59212	1.28e-10	4.17e-09	13.551
GPC6	-9.30191	9.55556	-6.59192	1.28e-10	4.17e-09	13.5498
SETD4	2.68638	8.4458	6.59055	1.29e-10	4.2e-09	13.5417
LINC02478	7.1736	9.10099	6.59006	1.3e-10	4.21e-09	13.5388
HOMER1	-3.28684	7.37816	-6.58534	1.33e-10	4.33e-09	13.5108
FAM98A	-6.72393	31.3276	-6.58444	1.34e-10	4.35e-09	13.5054
ABTB1	5.20609	17.6083	6.58355	1.35e-10	4.36e-09	13.5001
PSMD1	-8.17506	25.617	-6.58318	1.35e-10	4.37e-09	13.4979
GNA13	-12.5295	45.479	-6.58156	1.37e-10	4.41e-09	13.4883
FTSJ1	-14.0631	52.8157	-6.58129	1.37e-10	4.42e-09	13.4867
PPP4C	-30.1246	137.591	-6.57933	1.38e-10	4.47e-09	13.475
EBNA1BP2	-15.3262	56.7673	-6.57834	1.39e-10	4.49e-09	13.4692
CCDC43	-5.52182	23.2017	-6.57797	1.4e-10	4.5e-09	13.467
CST5	2.36107	1.96888	6.57513	1.42e-10	4.57e-09	13.4501
HNRNPC	-35.8667	173.987	-6.57394	1.43e-10	4.6e-09	13.4431
ARSD	21.7531	50.7966	6.56657	1.5e-10	4.81e-09	13.3994
SLC25A16	5.15198	14.3745	6.56595	1.5e-10	4.83e-09	13.3957
ZSWIM7	5.62948	20.3449	6.56487	1.51e-10	4.86e-09	13.3893
GTF3C3	-4.09249	16.9911	-6.56413	1.52e-10	4.87e-09	13.3849
SLC25A13	-12.7119	34.5197	-6.5637	1.52e-10	4.88e-09	13.3824
MOB1A	-17.7458	86.5105	-6.56318	1.53e-10	4.9e-09	13.3793
AC010273.3	2.61989	4.43286	6.56184	1.54e-10	4.93e-09	13.3713
ATP5F1B	-216.377	713.87	-6.56142	1.54e-10	4.94e-09	13.3688
COLEC12	12.2305	19.741	6.55715	1.59e-10	5.06e-09	13.3436
VEPH1	5.67358	6.81965	6.5548	1.61e-10	5.13e-09	13.3297
CPD	-47.3172	90.7468	-6.55233	1.63e-10	5.2e-09	13.3151
CDC34	-24.6968	86.5648	-6.55007	1.65e-10	5.27e-09	13.3017
TERF2IP	10.7299	45.3969	6.54871	1.67e-10	5.3e-09	13.2936
LCLAT1	-3.23572	10.1497	-6.54727	1.68e-10	5.34e-09	13.2851
PHF11	3.90007	19.0957	6.54707	1.69e-10	5.35e-09	13.2839
EPOP	-3.80299	8.26672	-6.54525	1.7e-10	5.4e-09	13.2732
PPIL1	-24.9679	76.6844	-6.54489	1.71e-10	5.41e-09	13.2711
RAB7A	-26.753	123.368	-6.54459	1.71e-10	5.42e-09	13.2693
NT5C3A	-9.91485	31.492	-6.5425	1.73e-10	5.48e-09	13.2569
PGM5	3.24244	4.60354	6.54245	1.73e-10	5.48e-09	13.2566
CCNDBP1	6.26639	23.9876	6.5411	1.75e-10	5.52e-09	13.2486
IARS1	-16.66	57.2929	-6.54002	1.76e-10	5.56e-09	13.2423
GNMT	2.11741	2.51011	6.53378	1.83e-10	5.76e-09	13.2054
SLC4A1AP	-5.52483	23.1281	-6.53108	1.86e-10	5.85e-09	13.1895
PTDSS1	-12.5968	45.012	-6.53067	1.86e-10	5.86e-09	13.1871
CSRNP1	24.2493	51.0371	6.52992	1.87e-10	5.89e-09	13.1826
AC108215.1	2.53128	2.42909	6.52979	1.87e-10	5.89e-09	13.1818
MDH1	-15.3422	72.9003	-6.52969	1.87e-10	5.89e-09	13.1813
GCLC	-45.3491	40.2606	-6.5266	1.91e-10	6e-09	13.1631
TNFSF15	7.17053	11.1172	6.52542	1.92e-10	6.03e-09	13.1561
TMSB10	-3139.07	9494.31	-6.52363	1.94e-10	6.1e-09	13.1456
AC004148.1	2.74402	5.9503	6.52242	1.96e-10	6.13e-09	13.1384
PAM16	2.34606	5.58382	6.5223	1.96e-10	6.13e-09	13.1377
RBP5	2.30778	5.66952	6.52111	1.97e-10	6.17e-09	13.1307
AHCYL2	51.2861	83.5859	6.52018	1.98e-10	6.2e-09	13.1252
WDR5	-10.978	43.0726	-6.52015	1.98e-10	6.2e-09	13.125
HSD17B8	18.1991	46.6937	6.51932	1.99e-10	6.23e-09	13.1201
COL6A6	2.24223	2.73157	6.51863	2e-10	6.25e-09	13.1161
OPHN1	3.09099	6.86164	6.51459	2.05e-10	6.39e-09	13.0923
CDK8	-4.02926	14.2507	-6.51261	2.08e-10	6.47e-09	13.0806
ARMH3	4.72864	23.8632	6.51247	2.08e-10	6.47e-09	13.0798
RCAN2	13.464	19.6671	6.51153	2.09e-10	6.5e-09	13.0743
ADCY3	-5.47124	13.4111	-6.51083	2.1e-10	6.52e-09	13.0702
AQP3	486.436	644.373	6.51075	2.1e-10	6.52e-09	13.0697
MRPS30	-6.92294	21.7852	-6.50984	2.11e-10	6.55e-09	13.0643
RTCA	-9.17633	37.2095	-6.50946	2.12e-10	6.55e-09	13.0621
AC084375.1	8.74335	6.73811	6.50685	2.15e-10	6.65e-09	13.0467
SIL1	14.0004	45.6978	6.50631	2.16e-10	6.67e-09	13.0435
KLC4	4.74022	15.2247	6.50466	2.18e-10	6.72e-09	13.0338
SNX8	-11.3664	29.3243	-6.50403	2.19e-10	6.75e-09	13.0301
COG5	-4.46763	16.1658	-6.49596	2.3e-10	7.07e-09	12.9827
PSME4	-8.92808	32.2052	-6.49437	2.32e-10	7.13e-09	12.9733
MED10	-20.3698	56.0922	-6.49427	2.32e-10	7.13e-09	12.9728
NKILA	-2.82418	4.41725	-6.49354	2.33e-10	7.16e-09	12.9685
LDHD	11.1232	16.3591	6.49258	2.35e-10	7.19e-09	12.9628
MRPL9	-15.9466	53.0896	-6.49248	2.35e-10	7.19e-09	12.9623
MTHFD1	-4.75505	14.5606	-6.49225	2.35e-10	7.2e-09	12.9609
NEK8	2.24944	6.67845	6.49166	2.36e-10	7.22e-09	12.9574
PSMB2	-23.741	97.4505	-6.49061	2.37e-10	7.25e-09	12.9513
NAB1	-6.47125	21.0541	-6.48787	2.41e-10	7.37e-09	12.9352
MYBL1	-2.83269	3.83088	-6.48715	2.42e-10	7.4e-09	12.9309
CCDC92	5.2961	19.3024	6.48656	2.43e-10	7.42e-09	12.9275
PSMC2	-8.61994	36.4552	-6.48259	2.49e-10	7.59e-09	12.9042
HPS1	8.65209	41.4303	6.48244	2.49e-10	7.6e-09	12.9033
APOD	91.2522	94.5054	6.48184	2.5e-10	7.62e-09	12.8998
DHX57	-3.20058	12.2893	-6.48031	2.53e-10	7.68e-09	12.8908
HILPDA	-33.781	35.7726	-6.47978	2.53e-10	7.7e-09	12.8877
SLC35G2	-3.8328	5.49314	-6.47719	2.57e-10	7.81e-09	12.8726
NOP56	-18.4824	61.8519	-6.4767	2.58e-10	7.83e-09	12.8697
PRMT5	-8.00202	22.7998	-6.47381	2.63e-10	7.97e-09	12.8527
ZNF69	2.15061	5.36876	6.47299	2.64e-10	8e-09	12.8479
AIMP2	-8.53471	27.8351	-6.47249	2.65e-10	8.02e-09	12.845
DNAJA1	-70.011	241.473	-6.47194	2.66e-10	8.04e-09	12.8418
UBXN2A	-2.8244	11.2193	-6.47157	2.66e-10	8.05e-09	12.8396
HMCES	-15.1485	65.5479	-6.47058	2.68e-10	8.1e-09	12.8338
ALDH6A1	8.65693	19.0773	6.46777	2.72e-10	8.22e-09	12.8174
PNPT1	-8.61661	25.9487	-6.46477	2.77e-10	8.36e-09	12.7998
HBS1L	-3.45438	11.8601	-6.46295	2.8e-10	8.44e-09	12.7891
CIT	17.0905	18.0713	6.46263	2.81e-10	8.45e-09	12.7873
MICB	-6.53328	13.6091	-6.46216	2.82e-10	8.47e-09	12.7845
FOSL1	-31.0776	24.8436	-6.46176	2.82e-10	8.49e-09	12.7822
TMEM220	2.36741	4.40782	6.46038	2.85e-10	8.55e-09	12.7741
CCL8	-14.5885	17.4672	-6.45786	2.89e-10	8.68e-09	12.7594
SCNN1B	64.0445	61.5516	6.45442	2.95e-10	8.85e-09	12.7393
MMP12	-68.8652	66.9532	-6.45429	2.95e-10	8.85e-09	12.7385
TCOF1	-5.54002	18.1763	-6.45266	2.98e-10	8.93e-09	12.729
CTSO	20.161	60.1443	6.45153	3e-10	8.99e-09	12.7224
MEF2C	3.99897	9.53188	6.4513	3.01e-10	9e-09	12.7211
PKP2	-9.9007	9.83785	-6.44808	3.07e-10	9.16e-09	12.7022
SPATA18	9.53092	8.92278	6.44763	3.07e-10	9.18e-09	12.6996
ZNF598	-6.66103	24.6041	-6.44174	3.19e-10	9.5e-09	12.6652
ZNF750	11.205	16.5169	6.44151	3.19e-10	9.51e-09	12.6639
UBE2F	-2.35867	11.5774	-6.43919	3.23e-10	9.63e-09	12.6503
MED27	-5.17029	14.7659	-6.43764	3.27e-10	9.7e-09	12.6413
TMA16	-4.30289	17.2337	-6.43762	3.27e-10	9.7e-09	12.6412
TCEA3	26.7785	63.7022	6.43613	3.29e-10	9.78e-09	12.6325
VDAC1	-55.8779	197.778	-6.43407	3.34e-10	9.89e-09	12.6205
FBXO25	2.55717	8.18325	6.43088	3.4e-10	1.01e-08	12.6019
ENKD1	6.94406	18.4651	6.43073	3.4e-10	1.01e-08	12.601
ANAPC7	-5.23596	23.811	-6.42865	3.45e-10	1.02e-08	12.5889
ATP1B3	-43.6221	105.644	-6.42005	3.63e-10	1.07e-08	12.5388
AGPS	-6.46095	23.3711	-6.41903	3.65e-10	1.08e-08	12.5329
NME5	3.86131	5.10607	6.41842	3.66e-10	1.08e-08	12.5294
UBE2N	-10.6134	46.2764	-6.41841	3.66e-10	1.08e-08	12.5293
CSTF3	-3.91833	16.8241	-6.41783	3.68e-10	1.08e-08	12.5259
NPR1	7.04144	9.23738	6.41529	3.73e-10	1.1e-08	12.5112
MYH11	11.5625	17.2335	6.41284	3.79e-10	1.11e-08	12.4969
E2F6	-3.19863	11.6288	-6.40932	3.87e-10	1.14e-08	12.4764
MRPS25	10.7565	27.904	6.40903	3.88e-10	1.14e-08	12.4748
MED11	4.77483	19.4676	6.40698	3.92e-10	1.15e-08	12.4628
ZRSR2	5.12746	21.55	6.40526	3.96e-10	1.16e-08	12.4529
GPR180	-2.80958	8.22951	-6.40455	3.98e-10	1.16e-08	12.4488
TRIM68	7.70282	18.487	6.40358	4e-10	1.17e-08	12.4431
HNRNPR	-12.9219	54.4536	-6.40325	4.01e-10	1.17e-08	12.4412
HPDL	-4.60888	4.1076	-6.40021	4.09e-10	1.19e-08	12.4235
PRPF19	-34.535	141.517	-6.39985	4.09e-10	1.19e-08	12.4215
KIAA0513	4.69298	11.0605	6.39899	4.12e-10	1.2e-08	12.4164
RMI1	-4.95878	15.0895	-6.39446	4.23e-10	1.23e-08	12.3902
MEGF6	11.6695	22.2815	6.39376	4.25e-10	1.23e-08	12.3861
PLBD2	-19.4296	74.1294	-6.39312	4.26e-10	1.24e-08	12.3824
YARS2	-9.20285	22.9309	-6.38099	4.58e-10	1.33e-08	12.3121
LRP12	-3.72324	6.80617	-6.38078	4.59e-10	1.33e-08	12.3109
GAREM2	-3.34385	5.5271	-6.38034	4.6e-10	1.33e-08	12.3084
E2F3	-7.37387	20.7415	-6.37826	4.66e-10	1.35e-08	12.2963
RAC3	-21.0256	33.9311	-6.37677	4.7e-10	1.36e-08	12.2877
ZNF229	-2.64417	3.8869	-6.37549	4.73e-10	1.37e-08	12.2803
TRIB3	-21.7476	39.9457	-6.37493	4.75e-10	1.37e-08	12.2771
KCND3	2.47085	3.27828	6.37285	4.81e-10	1.39e-08	12.265
C4BPA	386.099	330.715	6.36908	4.92e-10	1.42e-08	12.2432
ACAT2	-8.76515	21.6083	-6.367	4.98e-10	1.43e-08	12.2312
DUSP14	-9.49228	27.4446	-6.36631	5e-10	1.44e-08	12.2273
PIGX	-5.49121	18.3211	-6.36397	5.07e-10	1.46e-08	12.2137
RCC2	-42.843	120.509	-6.36083	5.17e-10	1.48e-08	12.1956
USP39	-12.0213	54.82	-6.36052	5.18e-10	1.48e-08	12.1938
DLX3	4.46828	5.67171	6.36027	5.18e-10	1.49e-08	12.1923
SESN3	9.61947	20.9657	6.35732	5.28e-10	1.51e-08	12.1753
RHNO1	-11.3886	42.9677	-6.35598	5.32e-10	1.52e-08	12.1676
DHCR7	-23.8295	63.565	-6.35373	5.39e-10	1.54e-08	12.1546
FHOD3	-3.46792	3.62557	-6.35041	5.5e-10	1.57e-08	12.1355
CEP72	-3.64243	8.29167	-6.34992	5.51e-10	1.57e-08	12.1326
NDUFS6	-80.623	241.719	-6.34907	5.54e-10	1.58e-08	12.1277
PSMA7	-84.5642	315.046	-6.34846	5.56e-10	1.58e-08	12.1242
ERMP1	-12.0117	24.9373	-6.3484	5.56e-10	1.58e-08	12.1239
SSR3	-51.159	147.483	-6.3484	5.56e-10	1.58e-08	12.1238
SORBS1	3.24665	7.73152	6.34725	5.6e-10	1.59e-08	12.1172
CPSF4	-7.61697	22.1627	-6.34173	5.79e-10	1.64e-08	12.0854
PTPN13	25.636	29.4209	6.33919	5.88e-10	1.66e-08	12.0708
RAB4A	9.00553	40.9961	6.33776	5.93e-10	1.68e-08	12.0626
MTPAP	-2.36236	9.40175	-6.33678	5.96e-10	1.69e-08	12.0569
HSPA14	-5.4569	18.9717	-6.33629	5.98e-10	1.69e-08	12.0541
CES4A	2.79097	4.8201	6.33394	6.06e-10	1.71e-08	12.0405
UBE2SP1	-2.17276	2.18856	-6.3331	6.09e-10	1.72e-08	12.0358
IRX5	13.5687	21.7709	6.33128	6.16e-10	1.73e-08	12.0253
ADCY9	7.15242	14.8597	6.33026	6.19e-10	1.74e-08	12.0194
SNRPGP2	-9.44844	31.0842	-6.32925	6.23e-10	1.75e-08	12.0136
RASSF7	34.3386	92.2605	6.32812	6.27e-10	1.76e-08	12.0071
SH2B1	7.29664	25.245	6.32339	6.45e-10	1.81e-08	11.9799
ANP32B	-57.7465	257.807	-6.32337	6.45e-10	1.81e-08	11.9798
IRAK1	-50.3786	157.983	-6.3227	6.48e-10	1.82e-08	11.9759
CD207	28.9178	23.3047	6.3215	6.53e-10	1.83e-08	11.969
PARP3	9.24947	32.9691	6.31858	6.64e-10	1.86e-08	11.9523
HOMER3	-4.14696	10.2773	-6.31597	6.74e-10	1.88e-08	11.9373
CDK5R1	-3.88718	5.9912	-6.31591	6.74e-10	1.88e-08	11.9369
CYB5A	29.2148	56.7682	6.31325	6.85e-10	1.91e-08	11.9217
ERICH2	8.71051	14.9192	6.31308	6.86e-10	1.91e-08	11.9207
ZNF146	-25.2252	85.5197	-6.31246	6.88e-10	1.92e-08	11.9171
SPATS2L	-10.5773	30.3211	-6.31001	6.98e-10	1.94e-08	11.9031
CAVIN2	25.441	40.0075	6.30886	7.03e-10	1.96e-08	11.8965
DDX17	42.0785	159.39	6.30865	7.04e-10	1.96e-08	11.8953
TRMT10C	-11.56	40.5964	-6.30714	7.1e-10	1.97e-08	11.8866
NAMPT	-58.9946	94.4855	-6.3063	7.14e-10	1.98e-08	11.8818
COPS6	-37.1995	118.386	-6.30527	7.18e-10	1.99e-08	11.8759
MTCH2	-20.937	92.8025	-6.30337	7.26e-10	2.01e-08	11.865
ITM2A	12.1041	28.7697	6.29629	7.57e-10	2.1e-08	11.8244
RABEP2	5.71869	22.7266	6.29582	7.59e-10	2.1e-08	11.8218
LINC01644	2.34328	3.05198	6.29569	7.6e-10	2.1e-08	11.821
LDHA	-190.576	470.79	-6.29509	7.63e-10	2.11e-08	11.8176
ABCF2	-2.58801	11.8874	-6.29406	7.67e-10	2.12e-08	11.8117
NCBP2AS2	-16.2862	49.6493	-6.29261	7.74e-10	2.14e-08	11.8034
MRPL35	-5.27951	26.6166	-6.29147	7.79e-10	2.15e-08	11.7969
TLE1	-7.59981	22.9819	-6.2901	7.85e-10	2.17e-08	11.789
TSC22D2	-7.19586	12.6958	-6.28856	7.93e-10	2.18e-08	11.7802
MRPL19	-4.03892	17.2708	-6.28513	8.09e-10	2.22e-08	11.7606
RPP40	-3.27097	9.26645	-6.28503	8.09e-10	2.22e-08	11.76
CYCSP6	-5.10387	3.45302	-6.28375	8.15e-10	2.24e-08	11.7527
SF3B4	-56.3291	223.724	-6.28369	8.16e-10	2.24e-08	11.7523
AGFG1	-10.3889	32.2915	-6.28316	8.18e-10	2.25e-08	11.7494
CD1B	2.49952	2.7839	6.28203	8.24e-10	2.26e-08	11.7429
MAST2	-9.17726	27.3071	-6.2784	8.42e-10	2.3e-08	11.7221
HMBS	-6.49056	22.2381	-6.27781	8.44e-10	2.31e-08	11.7188
AC132812.1	12.7702	23.5192	6.27624	8.52e-10	2.33e-08	11.7098
GFM1	-4.12858	15.3292	-6.27446	8.61e-10	2.35e-08	11.6996
SMOX	-10.4402	16.7839	-6.27227	8.72e-10	2.38e-08	11.6871
PPP1R12A	-4.96288	17.9266	-6.27072	8.8e-10	2.4e-08	11.6783
S1PR1	6.29956	14.9707	6.26975	8.85e-10	2.41e-08	11.6727
YDJC	-15.7816	44.2194	-6.26801	8.95e-10	2.43e-08	11.6628
CSTF2	-7.27895	29.856	-6.26675	9.01e-10	2.44e-08	11.6557
ADAM12	-8.11609	10.4983	-6.26576	9.06e-10	2.46e-08	11.65
COQ3	-4.68764	13.0396	-6.26491	9.11e-10	2.47e-08	11.6451
MLF2	-47.7819	190.816	-6.26485	9.11e-10	2.47e-08	11.6448
GLA	-6.65241	16.9918	-6.26465	9.12e-10	2.47e-08	11.6437
POLD3	-3.84591	15.3079	-6.26335	9.19e-10	2.49e-08	11.6363
CYSLTR1	3.06079	4.73581	6.26312	9.21e-10	2.49e-08	11.635
SMARCD3	6.33946	13.9759	6.26236	9.25e-10	2.5e-08	11.6306
CD1A	19.279	18.0516	6.25808	9.48e-10	2.56e-08	11.6062
HDC	2.19679	2.73018	6.25633	9.58e-10	2.58e-08	11.5962
STAT6	24.8007	100.903	6.25617	9.59e-10	2.58e-08	11.5953
PDPK1	2.53474	10.5395	6.25599	9.6e-10	2.58e-08	11.5943
TNFRSF14-AS1	2.10882	2.87048	6.25216	9.82e-10	2.64e-08	11.5725
CNR1	2.63423	3.04191	6.25151	9.86e-10	2.65e-08	11.5688
TNFRSF10C	3.77486	6.71798	6.25144	9.86e-10	2.65e-08	11.5684
AC020978.4	2.46966	3.41129	6.25053	9.91e-10	2.66e-08	11.5632
SMC3	-13.3816	39.8416	-6.24959	9.97e-10	2.67e-08	11.5579
TAP1	-51.1321	99.1542	-6.24803	1.01e-09	2.7e-08	11.549
PVR	-10.8055	29.467	-6.24634	1.02e-09	2.72e-08	11.5394
PRG4	6.27792	5.38924	6.24609	1.02e-09	2.72e-08	11.538
B3GAT1-DT	3.26242	3.46272	6.24476	1.03e-09	2.74e-08	11.5304
CD276	-16.3466	62.1895	-6.24344	1.03e-09	2.75e-08	11.5229
UBA7	13.2929	42.2605	6.24245	1.04e-09	2.77e-08	11.5172
C6orf120	-6.81447	23.506	-6.24228	1.04e-09	2.77e-08	11.5163
PDCD5	-24.465	74.5873	-6.2411	1.05e-09	2.79e-08	11.5096
GNA14	7.80996	18.1717	6.24069	1.05e-09	2.79e-08	11.5072
HTR1D	-4.06507	4.09214	-6.2394	1.06e-09	2.81e-08	11.4999
NAA25	-3.25723	10.9224	-6.23779	1.07e-09	2.84e-08	11.4908
ATP2C1	-14.2911	48.3332	-6.23657	1.08e-09	2.85e-08	11.4838
NDUFAF1	2.55977	11.3843	6.23465	1.09e-09	2.88e-08	11.4729
MRPS10	-25.9539	83.0071	-6.23264	1.1e-09	2.91e-08	11.4615
DROSHA	-10.5234	32.6199	-6.23152	1.11e-09	2.93e-08	11.4551
SORBS2	5.26408	8.45772	6.23048	1.11e-09	2.95e-08	11.4492
NRDC	-14.7735	64.0716	-6.22748	1.13e-09	2.99e-08	11.4323
QSOX2	-6.39359	20.615	-6.2268	1.14e-09	3e-08	11.4284
IRX2	26.0548	34.4669	6.22613	1.14e-09	3.01e-08	11.4246
FNDC3B	-11.621	35.7377	-6.22479	1.15e-09	3.04e-08	11.417
IKBIP	-5.86622	17.5712	-6.22445	1.15e-09	3.04e-08	11.415
TXNDC9	-8.16297	32.654	-6.22443	1.16e-09	3.04e-08	11.4149
U2SURP	-8.85484	31.2291	-6.22383	1.16e-09	3.05e-08	11.4116
POLR2H	-13.6469	56.2549	-6.2215	1.17e-09	3.09e-08	11.3983
ATAD3A	-8.89038	28.6957	-6.22013	1.18e-09	3.11e-08	11.3906
TTPAL	-3.50628	12.7985	-6.2191	1.19e-09	3.12e-08	11.3847
PPP6R1	-13.0889	50.426	-6.21857	1.2e-09	3.13e-08	11.3817
MARS1	-17.8066	54.4726	-6.21819	1.2e-09	3.14e-08	11.3795
SNX29	2.82638	10.1428	6.21761	1.2e-09	3.15e-08	11.3763
GATC	-2.84075	13.256	-6.21656	1.21e-09	3.16e-08	11.3703
RTKN	-7.22328	27.5742	-6.21398	1.23e-09	3.21e-08	11.3557
GTF3C2	-7.74441	34.0488	-6.21203	1.24e-09	3.24e-08	11.3447
TMEM79	-3.77786	10.7113	-6.21191	1.24e-09	3.24e-08	11.344
BCAR3	-7.65239	12.6374	-6.21119	1.25e-09	3.25e-08	11.3399
SPACA4	2.1414	3.9196	6.21062	1.25e-09	3.26e-08	11.3367
PLAUR	-33.6093	68.7236	-6.20973	1.26e-09	3.27e-08	11.3316
PRKAB1	12.6815	38.9229	6.20899	1.26e-09	3.29e-08	11.3275
XPO5	-7.69493	23.6726	-6.20777	1.27e-09	3.31e-08	11.3205
TXNDC15	8.02488	37.5495	6.2073	1.28e-09	3.32e-08	11.3179
RAB35	-9.12854	44.9342	-6.20702	1.28e-09	3.32e-08	11.3163
EIF4EBP1	-155.259	173.563	-6.20591	1.29e-09	3.34e-08	11.31
GLB1L3	11.6435	9.31753	6.20543	1.29e-09	3.34e-08	11.3073
PEX11B	18.5347	81.9447	6.20534	1.29e-09	3.35e-08	11.3068
DENND6B	2.65427	7.16111	6.20424	1.3e-09	3.37e-08	11.3006
HPS3	-5.57882	18.2334	-6.20388	1.3e-09	3.37e-08	11.2986
IFNG	-2.29673	2.56958	-6.20265	1.31e-09	3.39e-08	11.2916
CXCL16	50.0155	166.76	6.20122	1.32e-09	3.41e-08	11.2835
CD37	11.5829	26.1681	6.19313	1.39e-09	3.57e-08	11.2378
EPHB2	-6.94903	10.9615	-6.19079	1.41e-09	3.61e-08	11.2246
NEDD4L	4.92309	11.1202	6.18582	1.45e-09	3.71e-08	11.1965
PYCR1	-37.5813	100.988	-6.18496	1.45e-09	3.73e-08	11.1916
S100A16	-194.017	416.418	-6.18419	1.46e-09	3.74e-08	11.1873
ZNF444	5.32956	19.6517	6.18412	1.46e-09	3.74e-08	11.1869
AL353622.1	2.11551	3.95597	6.18339	1.47e-09	3.76e-08	11.1828
PLIN3	-27.4027	78.63	-6.18311	1.47e-09	3.76e-08	11.1812
SHMT2	-27.228	75.4473	-6.18137	1.48e-09	3.8e-08	11.1714
POMP	-39.0965	180.847	-6.18016	1.5e-09	3.82e-08	11.1646
HHAT	2.5421	7.09312	6.17813	1.51e-09	3.87e-08	11.1531
ZDHHC16	16.9031	66.6077	6.17485	1.54e-09	3.93e-08	11.1347
TPM4	-36.2751	120.92	-6.17438	1.55e-09	3.94e-08	11.132
SEMA4A	15.1246	26.5818	6.17404	1.55e-09	3.95e-08	11.1301
ACADS	11.1843	34.4317	6.17388	1.55e-09	3.95e-08	11.1292
PSMB7	-38.2085	182.983	-6.1707	1.58e-09	4.02e-08	11.1113
SMC6	-3.44882	12.3444	-6.17045	1.58e-09	4.02e-08	11.1099
MYOZ1	4.43387	4.87689	6.17025	1.58e-09	4.03e-08	11.1088
SLC25A42	3.0875	9.61079	6.16972	1.59e-09	4.04e-08	11.1058
CLK1	11.9252	45.3999	6.16957	1.59e-09	4.04e-08	11.1049
SBNO1	-4.41001	15.9103	-6.16948	1.59e-09	4.04e-08	11.1044
PNMA1	-17.125	49.9709	-6.16601	1.62e-09	4.12e-08	11.0849
IL17RE	9.43476	18.6579	6.16498	1.63e-09	4.14e-08	11.0791
PAWR	-5.70059	17.9322	-6.16232	1.66e-09	4.2e-08	11.0641
FCGBP	20.7444	23.1859	6.16201	1.66e-09	4.2e-08	11.0624
HOPX	110.923	139.702	6.15448	1.74e-09	4.38e-08	11.02
KCTD5	-17.273	49.3799	-6.15422	1.74e-09	4.38e-08	11.0186
XRCC5	-43.1392	192.498	-6.15349	1.75e-09	4.4e-08	11.0145
LRRC1	-5.41994	15.5111	-6.15179	1.76e-09	4.44e-08	11.0049
CSAD	4.30158	10.2427	6.14849	1.8e-09	4.52e-08	10.9864
SHKBP1	-18.0477	71.9997	-6.14715	1.81e-09	4.55e-08	10.9789
MDH2	-43.9074	191.331	-6.14708	1.81e-09	4.55e-08	10.9785
KLHDC9	5.09416	11.9571	6.14656	1.82e-09	4.57e-08	10.9756
IDUA	6.79546	16.1158	6.14511	1.83e-09	4.6e-08	10.9675
ITM2B	48.2733	183.585	6.13987	1.89e-09	4.73e-08	10.938
SPIN4	-4.09097	8.97533	-6.139	1.9e-09	4.75e-08	10.9332
NUP54	-6.92267	28.6997	-6.13895	1.9e-09	4.75e-08	10.9329
LMO3	23.8945	40.3844	6.13853	1.9e-09	4.76e-08	10.9305
AGER	155.99	120.072	6.13788	1.91e-09	4.77e-08	10.9269
SNHG8	5.36274	16.666	6.13706	1.92e-09	4.8e-08	10.9223
PERP	-112.017	222.844	-6.13645	1.93e-09	4.81e-08	10.9189
DNMT1	-7.15753	22.075	-6.1361	1.93e-09	4.82e-08	10.9169
CYB5R1	17.7308	63.5126	6.13451	1.95e-09	4.86e-08	10.908
OTX1	-3.23142	4.82137	-6.13412	1.95e-09	4.86e-08	10.9058
LRRC36	4.68603	3.38062	6.1341	1.95e-09	4.86e-08	10.9057
LHFPL3-AS2	12.1297	8.55182	6.13153	1.98e-09	4.93e-08	10.8913
NTAN1	-2.95708	12.3157	-6.12939	2.01e-09	4.99e-08	10.8794
TRMT6	-6.65233	22.1302	-6.12763	2.03e-09	5.03e-08	10.8695
CD63	289.768	1228.37	6.12746	2.03e-09	5.04e-08	10.8685
PAK1IP1	-16.134	48.963	-6.12722	2.03e-09	5.04e-08	10.8672
NUDT15	-9.43744	32.8102	-6.12699	2.03e-09	5.04e-08	10.8659
DENND2B	4.27692	13.6274	6.12573	2.05e-09	5.08e-08	10.8589
HMGXB4	-4.45952	16.9563	-6.12345	2.08e-09	5.14e-08	10.8461
OTUD6B	-3.71731	10.6332	-6.11964	2.12e-09	5.25e-08	10.8248
LTA4H	28.4354	93.5365	6.11953	2.12e-09	5.25e-08	10.8242
RCCD1	-2.51775	8.94313	-6.11712	2.15e-09	5.32e-08	10.8107
DCAF13	-6.53499	20.8647	-6.11646	2.16e-09	5.34e-08	10.807
MXD4	9.64067	40.4207	6.11485	2.18e-09	5.38e-08	10.798
PSMD8	-37.5405	152.227	-6.11404	2.19e-09	5.4e-08	10.7935
SACM1L	4.82465	21.5375	6.10889	2.26e-09	5.56e-08	10.7647
AC236972.3	2.59476	1.88805	6.1083	2.27e-09	5.57e-08	10.7614
NUBP1	3.5545	17.0656	6.10717	2.28e-09	5.61e-08	10.7551
TBC1D1	-6.56584	16.2307	-6.10645	2.29e-09	5.63e-08	10.7511
ARID4A	3.20009	11.6294	6.10517	2.31e-09	5.67e-08	10.7439
NIF3L1	-9.71617	42.0602	-6.10358	2.33e-09	5.72e-08	10.7351
EPM2AIP1	3.22051	14.4548	6.10069	2.37e-09	5.8e-08	10.7189
SNAI1	-5.64777	11.5427	-6.10007	2.38e-09	5.81e-08	10.7155
FYCO1	7.65446	25.5604	6.09738	2.41e-09	5.9e-08	10.7005
CASP2	-5.35607	21.5937	-6.0971	2.42e-09	5.91e-08	10.6989
RNU5B-2P	2.57888	6.14713	6.09443	2.45e-09	5.99e-08	10.6841
CTDSPL	10.3474	31.4244	6.09405	2.46e-09	6e-08	10.6819
SNRPC	-48.3065	202.67	-6.09305	2.47e-09	6.03e-08	10.6763
PEX11G	2.52715	8.32652	6.09129	2.5e-09	6.09e-08	10.6666
NFIC	12.8158	48.4112	6.08715	2.56e-09	6.22e-08	10.6435
PHYHD1	10.0734	16.4591	6.08626	2.57e-09	6.24e-08	10.6386
SATB1	2.95591	6.8392	6.08574	2.58e-09	6.26e-08	10.6357
MPLKIP	-2.39094	11.0151	-6.08434	2.6e-09	6.3e-08	10.6279
SLC12A8	-7.14565	15.3445	-6.08387	2.61e-09	6.32e-08	10.6253
MRPS7	-12.6337	57.92	-6.08358	2.61e-09	6.33e-08	10.6237
AC129507.2	3.21152	3.66736	6.08072	2.66e-09	6.43e-08	10.6077
ELOVL6	-5.06838	8.68753	-6.07903	2.68e-09	6.48e-08	10.5983
AVEN	-2.49755	9.32757	-6.07831	2.69e-09	6.5e-08	10.5943
KIF12	11.5868	16.0846	6.07742	2.71e-09	6.53e-08	10.5894
GPR176	-5.04436	8.31268	-6.07733	2.71e-09	6.53e-08	10.5889
PRRT1B	4.57796	6.61565	6.07725	2.71e-09	6.53e-08	10.5885
GDF10	4.61825	4.28612	6.07649	2.72e-09	6.55e-08	10.5842
SLC22A15	2.15	5.06852	6.0745	2.75e-09	6.62e-08	10.5732
CADPS2	14.7724	37.2828	6.07339	2.77e-09	6.66e-08	10.567
MPHOSPH8	7.38906	34.2762	6.07244	2.78e-09	6.69e-08	10.5617
HIF1A	-58.3138	142.75	-6.06837	2.85e-09	6.83e-08	10.5391
CDK16	-16.7003	60.2051	-6.06744	2.87e-09	6.87e-08	10.5339
USP5	-21.7848	86.5853	-6.06505	2.91e-09	6.95e-08	10.5207
SLC6A8	-16.086	25.9188	-6.0646	2.91e-09	6.97e-08	10.5182
CLIC6	81.6564	130.103	6.06444	2.92e-09	6.97e-08	10.5173
SRPK1	-6.92946	23.2773	-6.06287	2.94e-09	7.02e-08	10.5085
UBAP2	-3.78267	14.3195	-6.06078	2.98e-09	7.1e-08	10.497
LTBR	-25.5876	82.2722	-6.0581	3.02e-09	7.2e-08	10.4821
SLC30A6	-6.27244	27.6942	-6.0571	3.04e-09	7.24e-08	10.4766
ANKRD65	22.1282	44.0307	6.0569	3.04e-09	7.24e-08	10.4755
ELN-AS1	5.01303	6.19553	6.05605	3.06e-09	7.27e-08	10.4707
TMC4	38.133	123.923	6.0555	3.07e-09	7.29e-08	10.4677
NOC4L	-8.05865	36.2735	-6.05356	3.1e-09	7.37e-08	10.4569
ZBTB7C	4.25917	6.56008	6.0521	3.13e-09	7.43e-08	10.4489
PPP1R1B	42.6911	51.326	6.05043	3.16e-09	7.5e-08	10.4396
BOP1	-22.3074	57.5999	-6.05009	3.17e-09	7.51e-08	10.4377
COL4A3	6.33116	8.32391	6.04724	3.22e-09	7.63e-08	10.422
GIT1	-12.6091	50.3797	-6.04271	3.3e-09	7.82e-08	10.3969
CTF1	9.39395	20.4322	6.04241	3.31e-09	7.83e-08	10.3952
SAMD4B	-12.2829	49.4601	-6.04152	3.32e-09	7.87e-08	10.3903
TSN	-18.5993	67.9862	-6.03937	3.36e-09	7.96e-08	10.3784
GJB3	-19.033	18.4016	-6.03862	3.38e-09	7.99e-08	10.3742
ZNF697	-2.34896	5.21008	-6.03814	3.39e-09	8e-08	10.3716
LRRC31	7.91116	7.86432	6.0377	3.4e-09	8.02e-08	10.3692
SLC16A1	-21.3677	18.7077	-6.03694	3.41e-09	8.05e-08	10.365
GREM1	-12.8026	13.9586	-6.03583	3.43e-09	8.1e-08	10.3588
PDAP1	-43.3555	135.115	-6.03494	3.45e-09	8.13e-08	10.3539
MZT2A	-5.84544	21.5996	-6.03207	3.51e-09	8.26e-08	10.338
FLRT3	16.3274	28.4984	6.03189	3.51e-09	8.27e-08	10.3371
HSPB7	2.62158	4.80207	6.0312	3.53e-09	8.3e-08	10.3333
ATP11A	41.6454	87.6348	6.02908	3.57e-09	8.39e-08	10.3215
PEBP1	122.851	511.748	6.02819	3.59e-09	8.43e-08	10.3166
SYNPO	14.415	41.1017	6.0281	3.59e-09	8.43e-08	10.3161
ENGASE	7.75196	18.8143	6.02747	3.6e-09	8.46e-08	10.3127
FAM193B	7.46576	22.2662	6.0274	3.6e-09	8.46e-08	10.3123
HSPA13	-11.718	36.5418	-6.02682	3.61e-09	8.48e-08	10.309
AC106045.1	-5.16974	4.0509	-6.02587	3.63e-09	8.52e-08	10.3038
FLAD1	-12.4067	46.6259	-6.02446	3.66e-09	8.58e-08	10.296
RPP30	-2.92379	15.4804	-6.02224	3.71e-09	8.69e-08	10.2837
BCCIP	-8.09606	33.4644	-6.02136	3.73e-09	8.73e-08	10.2789
ZC3H7A	5.54678	26.2054	6.02075	3.74e-09	8.75e-08	10.2755
CDV3	-29.4742	127.347	-6.02026	3.75e-09	8.77e-08	10.2728
UBXN10	8.99992	15.2805	6.01717	3.82e-09	8.91e-08	10.2558
AC010503.4	17.7696	57.6692	6.01521	3.86e-09	9e-08	10.245
CASTOR2	-2.79527	6.56086	-6.01376	3.89e-09	9.08e-08	10.237
PPP1R18	-21.8441	61.9075	-6.01269	3.92e-09	9.12e-08	10.2311
RAB23	-2.68829	6.50377	-6.0107	3.96e-09	9.22e-08	10.2202
RALB	-24.978	89.3848	-6.00957	3.99e-09	9.27e-08	10.2139
SOX13	6.57969	16.222	6.00936	3.99e-09	9.27e-08	10.2128
FCSK	3.92868	14.0652	6.00884	4e-09	9.3e-08	10.2099
PCNX3	-8.92534	40.2484	-6.00723	4.04e-09	9.38e-08	10.2011
PTGES3P1	-7.07244	24.3864	-6.00666	4.05e-09	9.41e-08	10.1979
TPD52L2	-26.3144	113.285	-6.00653	4.06e-09	9.41e-08	10.1972
TCF21	3.33927	3.28557	6.00617	4.07e-09	9.42e-08	10.1952
SMNDC1	-4.33629	21.4806	-6.00616	4.07e-09	9.42e-08	10.1951
RSRP1	9.92723	26.6704	6.00598	4.07e-09	9.43e-08	10.1942
ACTN1	-27.7666	68.5611	-6.00379	4.12e-09	9.53e-08	10.1821
SAAL1	-3.50276	11.7282	-6.00362	4.12e-09	9.53e-08	10.1812
TLR3	3.77049	8.46549	6.00334	4.13e-09	9.55e-08	10.1797
REV1	3.35605	14.6174	6.00283	4.14e-09	9.57e-08	10.1768
ATIC	-21.8746	92.5286	-6.00189	4.17e-09	9.62e-08	10.1717
PYCR2	8.46983	39.3427	6.00117	4.18e-09	9.65e-08	10.1677
ARPC3	-36.5971	187.594	-6.00078	4.19e-09	9.67e-08	10.1656
PIP4K2A	-10.5076	33.6092	-5.99994	4.21e-09	9.71e-08	10.161
ARRB1	8.07274	20.7856	5.99988	4.21e-09	9.71e-08	10.1606
GNA12	-15.7592	52.5666	-5.99953	4.22e-09	9.73e-08	10.1587
MGRN1	16.1956	44.1239	5.99892	4.24e-09	9.75e-08	10.1553
VBP1	-24.2345	84.1516	-5.99816	4.25e-09	9.79e-08	10.1511
SNORD17	-2.53351	4.52815	-5.99698	4.28e-09	9.85e-08	10.1446
PTMA	-139.969	686.856	-5.99688	4.29e-09	9.85e-08	10.1441
PHTF2	-4.02243	13.9155	-5.99677	4.29e-09	9.85e-08	10.1435
LINC02195	-3.18041	3.75714	-5.99663	4.29e-09	9.86e-08	10.1427
UBE2K	-17.5867	65.551	-5.99647	4.3e-09	9.86e-08	10.1419
G2E3	-4.15807	7.97398	-5.99585	4.31e-09	9.89e-08	10.1384
MOCS1	3.2749	8.27287	5.99532	4.32e-09	9.92e-08	10.1355
RABL2B	3.23303	9.85402	5.99418	4.35e-09	9.97e-08	10.1293
LRRK2-DT	13.0793	11.3842	5.99395	4.36e-09	9.98e-08	10.128
SFTPC	1471.81	1006.66	5.99161	4.42e-09	1.01e-07	10.1152
MRPL52	-10.9262	39.9225	-5.99104	4.43e-09	1.01e-07	10.112
SMPD1	13.548	52.0647	5.99076	4.44e-09	1.01e-07	10.1105
RUFY1	6.2183	30.5269	5.98848	4.5e-09	1.03e-07	10.098
SUPT16H	-21.4219	66.6249	-5.98805	4.51e-09	1.03e-07	10.0956
CH17-340M24.3	11.5827	31.4789	5.98794	4.51e-09	1.03e-07	10.095
PIGR	918.927	774.227	5.98643	4.55e-09	1.04e-07	10.0867
PIFO	13.9958	15.1114	5.98533	4.58e-09	1.04e-07	10.0807
RNF180	2.15689	3.6124	5.98496	4.59e-09	1.04e-07	10.0786
LMAN1	-30.6835	114.253	-5.98494	4.59e-09	1.04e-07	10.0785
TRADD	13.6763	54.1897	5.98398	4.61e-09	1.05e-07	10.0733
SUOX	5.60185	23.3785	5.98378	4.62e-09	1.05e-07	10.0722
TPPP	6.60613	11.0091	5.98281	4.64e-09	1.05e-07	10.0669
POLR3GL	7.13163	28.7757	5.98053	4.7e-09	1.06e-07	10.0543
STK38L	-9.6923	21.6305	-5.98037	4.71e-09	1.07e-07	10.0534
AL135999.3	17.3925	17.7686	5.97987	4.72e-09	1.07e-07	10.0507
RIOK1	-8.58027	29.5681	-5.97972	4.72e-09	1.07e-07	10.0499
NCL	-52.7223	224.373	-5.97887	4.75e-09	1.07e-07	10.0453
AP001107.9	2.6601	3.61727	5.97573	4.83e-09	1.09e-07	10.028
BZW2	-22.8861	71.5585	-5.97414	4.88e-09	1.1e-07	10.0193
TSC22D3	88.9858	159.581	5.97289	4.91e-09	1.11e-07	10.0125
ADRM1	-17.8167	76.2689	-5.97244	4.92e-09	1.11e-07	10.01
DDX10	-3.07944	10.3781	-5.97237	4.92e-09	1.11e-07	10.0096
C15orf48	-31.9023	40.6853	-5.97217	4.93e-09	1.11e-07	10.0085
MORF4L2	-62.0429	288.954	-5.97048	4.98e-09	1.12e-07	9.99924
MYO5C	8.38765	22.0107	5.96818	5.04e-09	1.14e-07	9.98666
EGLN3	-26.9306	30.6713	-5.96669	5.09e-09	1.14e-07	9.97851
FAM107A	5.96399	7.32227	5.96531	5.13e-09	1.15e-07	9.97093
SMARCA2	4.88242	15.5707	5.96403	5.16e-09	1.16e-07	9.96393
LINC00926	2.53386	3.50399	5.96289	5.2e-09	1.17e-07	9.95773
PPOX	3.70743	12.9264	5.96242	5.21e-09	1.17e-07	9.95512
MAN1C1	2.78538	5.94472	5.95864	5.32e-09	1.19e-07	9.93448
CLEC16A	3.31948	12.6995	5.9569	5.37e-09	1.2e-07	9.92492
ROM1	2.0145	5.56009	5.95599	5.4e-09	1.21e-07	9.91998
GPX8	-11.4879	25.4437	-5.95467	5.44e-09	1.22e-07	9.91277
NOLC1	-27.5654	104.156	-5.95413	5.46e-09	1.22e-07	9.90981
KDM1A	-17.2188	57.5745	-5.95267	5.5e-09	1.23e-07	9.90185
AC104031.1	5.29934	4.81322	5.95082	5.56e-09	1.24e-07	9.89174
PPT2	-2.27773	5.59003	-5.9496	5.6e-09	1.25e-07	9.88507
KPNA1	-3.72409	14.9737	-5.94916	5.61e-09	1.25e-07	9.88267
ALAD	8.39304	37.2244	5.94912	5.62e-09	1.25e-07	9.88247
ZPR1	-5.13138	22.4898	-5.94855	5.63e-09	1.25e-07	9.87936
SAP30	-5.42208	17.3642	-5.94833	5.64e-09	1.25e-07	9.87813
TBCCD1	-3.04692	9.9952	-5.94792	5.65e-09	1.26e-07	9.87588
ZC3HAV1L	-3.79999	10.6437	-5.94653	5.7e-09	1.26e-07	9.86833
LIMS2	2.71596	6.5245	5.9461	5.71e-09	1.27e-07	9.86598
PTBP3	-17.2376	67.2397	-5.94559	5.73e-09	1.27e-07	9.86318
HGS	-6.18257	25.8767	-5.94538	5.74e-09	1.27e-07	9.86205
OAS3	-26.7972	56.4643	-5.94419	5.77e-09	1.28e-07	9.85555
IL33	19.9916	25.7625	5.9434	5.8e-09	1.28e-07	9.85122
ANP32E	-51.9001	122.633	-5.94323	5.81e-09	1.28e-07	9.85032
NOP58	-12.3043	54.2307	-5.93958	5.93e-09	1.31e-07	9.8304
FAM149A	4.02074	6.7073	5.93786	5.98e-09	1.32e-07	9.821
TGIF1	-10.7928	36.6206	-5.93721	6.01e-09	1.32e-07	9.81747
COL4A4	6.11411	11.0989	5.93718	6.01e-09	1.32e-07	9.81728
DIP2B	-5.63992	18.9998	-5.93594	6.05e-09	1.33e-07	9.81055
DAD1	-120.166	552.188	-5.93302	6.15e-09	1.35e-07	9.79464
AC024075.1	2.02471	5.37008	5.93136	6.21e-09	1.37e-07	9.78562
PLIN2	-32.5676	57.1025	-5.92924	6.28e-09	1.38e-07	9.77403
TMEM41A	-5.14195	17.7073	-5.92876	6.3e-09	1.38e-07	9.77141
PDZD11	-22.5312	97.7532	-5.92483	6.44e-09	1.41e-07	9.75002
NR4A1AS	3.74312	3.81245	5.92439	6.46e-09	1.41e-07	9.74763
MTMR2	-2.89061	10.0883	-5.92219	6.54e-09	1.43e-07	9.73567
AL162586.1	2.13717	4.33723	5.92101	6.58e-09	1.44e-07	9.72928
APOBEC3B	-8.34405	10.335	-5.92086	6.58e-09	1.44e-07	9.72842
TSTD1	32.967	88.4474	5.91799	6.69e-09	1.46e-07	9.71283
HNRNPD	-20.0444	101.092	-5.91739	6.71e-09	1.47e-07	9.7096
ARHGEF4	-2.53626	3.31183	-5.91385	6.85e-09	1.49e-07	9.69037
RINT1	-3.92478	15.6592	-5.91374	6.85e-09	1.49e-07	9.68974
HLA-DPA1	128.924	305.499	5.91103	6.96e-09	1.52e-07	9.67502
CD52	52.364	103.632	5.91068	6.97e-09	1.52e-07	9.67312
KMT5A	-5.24718	21.5817	-5.90936	7.02e-09	1.53e-07	9.66593
TNFAIP6	-7.41706	12.0326	-5.90587	7.16e-09	1.56e-07	9.64702
MYBPHL	8.76416	8.49947	5.90208	7.32e-09	1.59e-07	9.62647
PAFAH1B3	-21.9598	64.3164	-5.90169	7.33e-09	1.59e-07	9.62431
CBX1	-26.0458	90.0005	-5.89978	7.41e-09	1.61e-07	9.61395
ISY1	-2.77131	13.7506	-5.89752	7.51e-09	1.62e-07	9.60175
VPS13C	4.29801	15.1418	5.89641	7.55e-09	1.63e-07	9.59571
DUSP1	299.878	540.786	5.89623	7.56e-09	1.64e-07	9.59473
LY6K	-4.39555	4.13967	-5.89598	7.57e-09	1.64e-07	9.59337
PHF6	-3.88625	14.0403	-5.89353	7.68e-09	1.66e-07	9.58009
MS4A1	9.18406	10.4707	5.89323	7.69e-09	1.66e-07	9.57845
DSC2	-9.40724	16.0263	-5.8931	7.69e-09	1.66e-07	9.5778
CTDSP1	17.8296	105.122	5.89107	7.78e-09	1.68e-07	9.56679
KHDRBS1	-31.4299	163.894	-5.89106	7.78e-09	1.68e-07	9.56671
SERTAD4-AS1	4.48124	10.0132	5.89003	7.83e-09	1.69e-07	9.56113
XPC	3.70915	13.5266	5.88962	7.84e-09	1.69e-07	9.55895
AP2A2	8.85024	36.1627	5.88947	7.85e-09	1.69e-07	9.55811
FCHO2	11.8229	34.3645	5.88101	8.23e-09	1.77e-07	9.51233
CTSV	-10.3997	7.63862	-5.88047	8.26e-09	1.77e-07	9.5094
CXCL17	452.853	823.627	5.87583	8.47e-09	1.82e-07	9.48436
GLRX3	-10.1536	39.1996	-5.87549	8.49e-09	1.82e-07	9.48251
DUSP11	-4.2398	22.7897	-5.87468	8.53e-09	1.83e-07	9.47812
POGLUT3	-12.3199	37.9483	-5.87413	8.55e-09	1.83e-07	9.47513
DDX54	-10.0542	42.8763	-5.87399	8.56e-09	1.83e-07	9.47442
TEPP	2.93489	2.4576	5.87313	8.6e-09	1.84e-07	9.46976
PLPP4	-2.05067	2.37714	-5.87308	8.6e-09	1.84e-07	9.4695
NSUN5	-7.36541	31.7584	-5.87257	8.63e-09	1.84e-07	9.46672
FCMR	7.6527	12.9999	5.87229	8.64e-09	1.85e-07	9.46522
C2	13.1551	23.2797	5.87212	8.65e-09	1.85e-07	9.46431
RALGPS2	-3.86478	12.8191	-5.872	8.66e-09	1.85e-07	9.46364
LINC00857	-2.7124	6.2423	-5.86872	8.82e-09	1.88e-07	9.44597
PPP3CC	2.71481	13.8225	5.86852	8.83e-09	1.88e-07	9.44485
DNM1L	-11.2905	29.6234	-5.86842	8.83e-09	1.88e-07	9.44431
IKBKB	9.13582	24.3817	5.86816	8.84e-09	1.88e-07	9.4429
CHD9	2.36571	9.4694	5.86788	8.86e-09	1.88e-07	9.44139
TAF1A	-2.01156	7.36757	-5.86767	8.87e-09	1.88e-07	9.4403
NDFIP1	15.7459	78.3671	5.86694	8.9e-09	1.89e-07	9.43636
LRWD1	-3.53332	13.1607	-5.86586	8.96e-09	1.9e-07	9.43052
EPHX1	407.987	531.711	5.86474	9.01e-09	1.91e-07	9.42448
ATG101	-4.60287	19.5249	-5.86375	9.07e-09	1.92e-07	9.41911
SF3B2	-16.6067	88.2806	-5.86362	9.07e-09	1.92e-07	9.41844
USP1	-15.545	45.7388	-5.86155	9.18e-09	1.94e-07	9.40725
RIOX2	-2.70141	10.4446	-5.86064	9.22e-09	1.95e-07	9.40234
NDUFB4	-35.6249	140.703	-5.86051	9.23e-09	1.95e-07	9.40165
SLC47A1	6.59613	8.28532	5.85861	9.33e-09	1.97e-07	9.39143
ESF1	-6.29258	21.6142	-5.85801	9.36e-09	1.98e-07	9.38819
ARPC2	-24.9598	135.383	-5.8573	9.4e-09	1.98e-07	9.38434
ARPC1A	-15.5924	39.657	-5.85536	9.5e-09	2e-07	9.37391
GOLGA8B	4.53243	9.66202	5.85452	9.54e-09	2.01e-07	9.36937
CACHD1	8.65662	11.9818	5.85452	9.54e-09	2.01e-07	9.36936
WWC3	11.0321	38.2764	5.85407	9.57e-09	2.01e-07	9.36696
AVL9	-4.94989	18.1681	-5.8528	9.64e-09	2.03e-07	9.36009
ADIPOR2	-15.6672	48.2202	-5.84919	9.83e-09	2.07e-07	9.3407
ATP6V0D1	11.9051	49.1346	5.84907	9.84e-09	2.07e-07	9.34004
ZNF131	-4.14097	13.3828	-5.84618	1e-08	2.1e-07	9.32447
AC091563.1	7.72193	14.7789	5.84532	1e-08	2.11e-07	9.31983
RNASEL	2.84799	10.7201	5.84455	1.01e-08	2.12e-07	9.31569
ACAD8	16.4528	29.2487	5.84434	1.01e-08	2.12e-07	9.31459
COPB2	-8.99133	39.2353	-5.84351	1.01e-08	2.13e-07	9.31012
PPIL6	3.45819	4.26769	5.84298	1.02e-08	2.13e-07	9.30729
KAT8	5.37371	24.8296	5.84296	1.02e-08	2.13e-07	9.30715
FAM83E	21.3826	53.3344	5.84222	1.02e-08	2.14e-07	9.3032
NASP	-16.1086	46.0684	-5.84123	1.03e-08	2.15e-07	9.29783
DCK	-7.70243	27.06	-5.84102	1.03e-08	2.15e-07	9.29671
KNDC1	4.72399	5.84601	5.84095	1.03e-08	2.15e-07	9.29634
TMED2	-75.7808	314.425	-5.84059	1.03e-08	2.15e-07	9.2944
GGH	-8.24201	8.91706	-5.83885	1.04e-08	2.17e-07	9.28509
RAE1	-6.12413	21.2051	-5.83849	1.04e-08	2.18e-07	9.28314
RASL11A	9.11192	13.6705	5.83589	1.06e-08	2.21e-07	9.26913
CEBPG	-13.2742	39.1738	-5.83403	1.07e-08	2.23e-07	9.25919
C5orf22	-10.3172	31.271	-5.83393	1.07e-08	2.23e-07	9.25861
TSPYL2	8.29495	21.587	5.83318	1.07e-08	2.24e-07	9.25459
BUD31	-12.4804	42.7148	-5.83279	1.08e-08	2.24e-07	9.25251
TPBG	-17.6767	40.4189	-5.83218	1.08e-08	2.25e-07	9.24924
DCAF8	5.45572	19.7	5.83158	1.08e-08	2.25e-07	9.24601
TMEM87A	13.5143	51.3962	5.83128	1.09e-08	2.26e-07	9.2444
RHOXF1-AS1	3.68797	3.75519	5.83058	1.09e-08	2.26e-07	9.24064
PLAAT1	-3.54425	4.99367	-5.829	1.1e-08	2.28e-07	9.23215
COQ4	6.55772	31.7323	5.82692	1.11e-08	2.3e-07	9.22103
SLC25A27	2.11877	4.20766	5.82673	1.11e-08	2.31e-07	9.22
EIF1AD	-5.75132	32.2024	-5.82619	1.12e-08	2.31e-07	9.21707
CCPG1	2.43984	8.9901	5.82479	1.13e-08	2.33e-07	9.2096
POLR1F	-6.65013	23.7193	-5.82381	1.13e-08	2.34e-07	9.20433
CYP27A1	33.1022	73.8103	5.82169	1.15e-08	2.36e-07	9.19296
FBXO31	2.31836	12.5136	5.81857	1.17e-08	2.4e-07	9.17624
CAMTA2	3.54825	17.5832	5.81842	1.17e-08	2.4e-07	9.17541
PNP	-9.90191	29.2158	-5.81757	1.17e-08	2.41e-07	9.17086
SAC3D1	-5.4523	20.8453	-5.81614	1.18e-08	2.43e-07	9.16322
UBE3C	-8.64474	37.5816	-5.81552	1.19e-08	2.44e-07	9.1599
AL645933.2	2.21937	5.80989	5.81474	1.19e-08	2.45e-07	9.15573
ITGA5	-37.0211	50.1067	-5.81444	1.19e-08	2.45e-07	9.15412
AKIRIN2	-11.4119	55.4332	-5.81402	1.2e-08	2.45e-07	9.15185
TK2	2.66448	8.64689	5.81402	1.2e-08	2.45e-07	9.15184
SNRPD2	-78.3618	252.943	-5.814	1.2e-08	2.45e-07	9.15175
LMBRD1	4.01853	17.7819	5.81255	1.2e-08	2.47e-07	9.14397
MOB2	3.77423	20.1643	5.81252	1.21e-08	2.47e-07	9.14381
TAP2	-8.64068	22.4599	-5.81162	1.21e-08	2.48e-07	9.13899
VPS25	-14.8094	72.393	-5.80988	1.22e-08	2.5e-07	9.12972
HMGN3	85.6335	216.028	5.80884	1.23e-08	2.51e-07	9.12412
PLEKHM1P1	3.43651	8.85555	5.80545	1.25e-08	2.56e-07	9.10599
MRPL42	-2.57687	10.4586	-5.80516	1.26e-08	2.56e-07	9.10443
ERAL1	-14.0755	71.7251	-5.80467	1.26e-08	2.57e-07	9.10184
NDRG1	-79.011	168.293	-5.80441	1.26e-08	2.57e-07	9.10046
PRSS16	4.52514	15.7931	5.80417	1.26e-08	2.57e-07	9.09916
NUP210	-21.2594	45.1382	-5.80375	1.26e-08	2.58e-07	9.09688
PFDN2	-95.4301	292.26	-5.80359	1.27e-08	2.58e-07	9.09603
VPS39	6.28933	31.4804	5.80252	1.27e-08	2.59e-07	9.09035
MTHFR	3.3602	11.2332	5.802	1.28e-08	2.6e-07	9.08758
CEP85	-4.74238	15.3929	-5.80158	1.28e-08	2.6e-07	9.08533
TAF13	-18.1398	74.0166	-5.8004	1.29e-08	2.62e-07	9.07901
ADAMTSL2	7.23582	15.3078	5.80027	1.29e-08	2.62e-07	9.0783
SIGIRR	11.5985	43.9884	5.79699	1.31e-08	2.66e-07	9.06078
YPEL3	20.1299	70.4634	5.79421	1.33e-08	2.7e-07	9.04595
YWHAZP5	-3.57681	8.6294	-5.79334	1.34e-08	2.71e-07	9.0413
CXCL10	-81.4067	106.576	-5.79288	1.34e-08	2.72e-07	9.03882
GTF3C5	-13.1072	48.1174	-5.79264	1.35e-08	2.72e-07	9.03757
LMOD1	5.18137	11.6485	5.79214	1.35e-08	2.73e-07	9.03489
STAMBP	-3.97571	20.9286	-5.78991	1.37e-08	2.76e-07	9.023
MED7	2.20881	11.5907	5.78934	1.37e-08	2.77e-07	9.01992
FADS1	-9.65204	23.2742	-5.78904	1.37e-08	2.77e-07	9.01832
B4GALT5	-28.7045	93.9406	-5.78592	1.4e-08	2.81e-07	9.00171
ZW10	-5.90394	24.0592	-5.78268	1.42e-08	2.86e-07	8.98441
PPP2R1B	-9.40875	21.5406	-5.78224	1.42e-08	2.87e-07	8.98207
C3orf18	2.17828	7.2802	5.7804	1.44e-08	2.9e-07	8.97226
COPS7B	-4.29137	22.3964	-5.77949	1.45e-08	2.91e-07	8.96745
NINJ2	12.1778	24.6769	5.77498	1.48e-08	2.98e-07	8.9434
MYL6B	-8.56272	26.9398	-5.77443	1.49e-08	2.98e-07	8.94046
XPNPEP1	-5.23763	24.5076	-5.77407	1.49e-08	2.99e-07	8.93858
CHST11	-10.6898	22.4529	-5.77291	1.5e-08	3e-07	8.93238
CCT8	-35.6118	150.983	-5.77288	1.5e-08	3e-07	8.93225
KIF1C	13.2698	52.5356	5.77124	1.51e-08	3.03e-07	8.92347
ZUP1	-2.17717	9.81811	-5.76789	1.54e-08	3.08e-07	8.90568
CIITA	3.88105	9.4485	5.76731	1.55e-08	3.09e-07	8.9026
PSME2	-33.1462	130.871	-5.76577	1.56e-08	3.11e-07	8.89438
ZBTB2	-4.36736	21.938	-5.76512	1.57e-08	3.12e-07	8.89095
TP73-AS1	2.51539	8.83626	5.76376	1.58e-08	3.14e-07	8.88369
SEH1L	-3.46391	12.2085	-5.76356	1.58e-08	3.15e-07	8.88264
CDK10	8.2905	26.7863	5.76003	1.61e-08	3.2e-07	8.86388
SNRNP27	-6.27066	34.625	-5.75968	1.61e-08	3.21e-07	8.86204
CTSD	136.21	434.976	5.75849	1.62e-08	3.23e-07	8.85571
CFAP57	2.80214	2.79616	5.75454	1.66e-08	3.29e-07	8.83472
RPAP3	-4.52174	19.8377	-5.75314	1.67e-08	3.32e-07	8.82733
VPS13D	3.25987	11.9564	5.75175	1.68e-08	3.34e-07	8.81993
SCARF1	7.31332	13.8131	5.75112	1.69e-08	3.35e-07	8.81659
NETO2	-5.23903	12.6147	-5.75076	1.69e-08	3.36e-07	8.81467
CBLL1	-3.98969	17.9517	-5.75065	1.69e-08	3.36e-07	8.81411
CPEB4	4.09944	15.6702	5.75064	1.7e-08	3.36e-07	8.81403
NOC2L	-15.4248	56.0501	-5.74764	1.72e-08	3.41e-07	8.79814
GSK3A	-4.40113	22.8488	-5.74742	1.73e-08	3.41e-07	8.79694
ABCC2	-15.682	10.117	-5.74572	1.74e-08	3.44e-07	8.78793
PAIP1	-23.145	69.9855	-5.74549	1.74e-08	3.45e-07	8.78671
CLU	229.215	231.607	5.74513	1.75e-08	3.45e-07	8.78483
RCC1	-18.5648	58.6499	-5.74425	1.76e-08	3.47e-07	8.78018
MMP15	32.7347	84.1141	5.74376	1.76e-08	3.47e-07	8.77759
ANGEL2	2.77109	14.3893	5.74358	1.76e-08	3.47e-07	8.77661
MAOA	59.5273	86.2566	5.74357	1.76e-08	3.47e-07	8.77654
LTV1	-5.35772	23.5514	-5.74357	1.76e-08	3.47e-07	8.77654
PECAM1	23.0377	79.265	5.74222	1.78e-08	3.5e-07	8.76939
TMEM263	-14.5135	53.2741	-5.74204	1.78e-08	3.5e-07	8.76847
RGN	3.48563	7.43044	5.7391	1.81e-08	3.55e-07	8.75286
ANAPC5	-5.24854	30.8774	-5.73788	1.82e-08	3.58e-07	8.74644
TMEM158	-6.52883	8.30756	-5.73737	1.82e-08	3.59e-07	8.7437
RAD23A	-17.1488	99.0262	-5.73395	1.86e-08	3.65e-07	8.72559
AC120498.2	2.9864	3.08368	5.73216	1.88e-08	3.68e-07	8.71613
DDX21	-26.1983	81.4822	-5.72882	1.91e-08	3.74e-07	8.69849
POSTN	-88.0951	167.313	-5.72602	1.94e-08	3.8e-07	8.68368
SLC5A6	-7.51818	23.0204	-5.72592	1.94e-08	3.8e-07	8.68315
NCK1	-4.47578	16.7232	-5.72452	1.96e-08	3.83e-07	8.67575
CTSL	-51.7104	93.2775	-5.72269	1.98e-08	3.86e-07	8.66608
CDA	-66.7022	68.2606	-5.72111	1.99e-08	3.89e-07	8.65775
PRPSAP1	-4.13661	19.5062	-5.71849	2.02e-08	3.95e-07	8.64387
NEAT1	38.336	81.3836	5.71835	2.02e-08	3.95e-07	8.64317
HLA-DQB2	84.9981	112.764	5.71786	2.03e-08	3.96e-07	8.64056
MMADHC	-23.2249	109.008	-5.71748	2.03e-08	3.96e-07	8.63859
LMBR1	-3.72293	14.8232	-5.71559	2.05e-08	4e-07	8.62859
LTBP2	40.7032	88.1881	5.71505	2.06e-08	4.01e-07	8.62576
TTC19	6.55174	25.8341	5.71435	2.07e-08	4.02e-07	8.62205
TPPP3	67.6974	64.8968	5.71392	2.07e-08	4.03e-07	8.61978
NFXL1	-2.68175	8.75141	-5.71318	2.08e-08	4.05e-07	8.61586
ACOT7	-14.1544	31.3602	-5.70918	2.13e-08	4.13e-07	8.59478
[truncated: 4,228 more rows]
