# Supplementary material for: Acylation modification mediated post-translational modifications learning signature reveals ZDHHC18 promotes progression of lung adenocarcinoma by attenuating immunocyte activation
Source: Front Immunol. 2026 Apr 7;17:1802631. doi: 10.3389/fimmu.2026.1802631 (PMC13095696; doi:10.3389/fimmu.2026.1802631)
Supplement: Supplementary file 13 [file Table6.xlsx]

## Sheet: Sheet1
Gene	chisq	df	p
SHMT2	0.0232561	1	0.903415
CAT	2.3229	1	0.144724
SOD2	3.23807	1	0.0881916
SYNE1	0.54348	1	0.503307
CXCR4	3.1225e-05	1	0.996302
ADA	0.0749246	1	0.784297
BASP1	0.0190414	1	0.890248
PLSCR1	6.72259	3	0.458324
HDAC2	1.74952	2	0.43961
RASSF5	0.297551	1	0.0846252
OAS1	0.0316894	1	0.107931
GBP1	0.110537	1	0.247842
IFNG	0.0515791	1	0.0741011
PTK2B	1.11688	4	0.284521
GBP4	1.00949	1	0.0668931
ZDHHC9	1.23569	1	0.39317
ZDHHC18	0.270521	1	0.148621
INPP5D	0.0624973	1	0.0852281
SIRT1	1.31065	1	0.106851
GLUL	1.59655	1	0.347276
