# Supplementary material for: Acylation modification mediated post-translational modifications learning signature reveals ZDHHC18 promotes progression of lung adenocarcinoma by attenuating immunocyte activation
Source: Front Immunol. 2026 Apr 7;17:1802631. doi: 10.3389/fimmu.2026.1802631 (PMC13095696; doi:10.3389/fimmu.2026.1802631)
Supplement: Supplementary file 14 [file Table7.xlsx]

## Sheet: Sheet1
Gene	VIF
SHMT2	1.22068
CAT	1.16362
SOD2	1.25457
SYNE1	1.27209
CXCR4	1.13188
ADA	1.19541
BASP1	1.53465
PLSCR1	1.26292
HDAC2	1.73217
RASSF5	1.14668
OAS1	1.11556
GBP1	1.27976
IFNG	1.07643
PTK2B	1.47304
GBP4	1.21728
ZDHHC9	1.49456
ZDHHC18	1.29234
INPP5D	1.11748
SIRT1	1.2459
GLUL	1.18294
