# Supplementary material for: Acylation modification mediated post-translational modifications learning signature reveals ZDHHC18 promotes progression of lung adenocarcinoma by attenuating immunocyte activation
Source: Front Immunol. 2026 Apr 7;17:1802631. doi: 10.3389/fimmu.2026.1802631 (PMC13095696; doi:10.3389/fimmu.2026.1802631)
Supplement: Supplementary file 15 [file Table8.xlsx]

## Sheet: Sheet1
Supplementary table 7: Retrieved 7 published signatures for LUAD
Signature	First author	PMID	Signature-related genes
Lactylation. Sig	Gao. et al	39696439	IGFBP1, CYP17A1, DKK1, KRT81, MS4A1, C11orf16, BCAN, FBN2, ANGPTL4, SERPINB7
Acetylation. Sig	Wang. et al	36389327	KAT2B, SIRT2, HDAC5, KAT8, HDAC2
TEX.Sig	Zhang. et al	40105167	ERG, BTK, IKZF3, DCC, EML4, MET, LATS2, and LOX
TME. Sig	Wu. et al	34108619	SERPINE1, CX3CR1, CD200R1, GBP1, IRF1, STAP1, LOX, and OR7E47P
TLS. Sig	Han. et al	39838222	SGPP2, MS4A1, IL1R2 and CCL20
Ferroptosis. Sig	Yang. et al	37691861	PRDX6, ACSL3, ARNTL, CA9, DDIT4, RELA, ALOX12B
PCD. Sig	Wang. et al	38409471	CHEK2, KRT18, RRM2, GAPDH, MMP1, CHRNA5, TMPRSS4, ITGB4, CD79A, and CTLA4
